# Supplementary material for: Symmetry Restoring Bifurcation in Collective Decision-Making
Source: PLoS Comput Biol. 2014 Dec 18;10(12):e1003960. doi: 10.1371/journal.pcbi.1003960 (PMC4270427; doi:10.1371/journal.pcbi.1003960)
Supplement: S1 Text — The file contains the raw data of the experiments described in the Materials and Methods section. (XLSX) [file pcbi.1003960.s001.xlsx]

## Sheet: Sheet1
Date	strain	experiment	replicate	size	area	start	touchF1	touchF2	latency F1	latency F2	difference F2-F1	After	Both
2012-05-05	J	1	1	1	803.84	793	1148	1323	355	530	175	Y	N
2012-05-05	J	1	1	2	530	793	1228	1578	435	785	350	Y	N
2012-05-05	J	1	1	3	415.265	793	1483	1913	690	1120	430	Y	N
2012-05-05	J	1	1	4	314	793	1368	1858	575	1065	490	Y	N
2012-05-05	J	1	1	5	254.34	793	1183	1518	390	725	335	Y	N
2012-05-05	J	1	1	6	226.865	793	1253	2023	460	1230	770	Y	N
2012-05-05	J	1	1	7	132.665	793	1418	0	625	-793	-1418	N	N
2012-05-05	J	1	1	8	78.5	793	1248	0	455	-793	-1248	N	N
2012-05-05	J	1	1	9	50.24	793	1278	0	485	-793	-1278	N	N
2012-05-05	J	1	2	1	803.84	793	1193	1248	400	455	55	N	Y
2012-05-05	J	1	2	2	530	793	1378	1748	585	955	370	Y	N
2012-05-05	J	1	2	3	415.265	793	1398	1883	605	1090	485	Y	N
2012-05-05	J	1	2	4	314	793	1338	1353	545	560	15	N	Y
2012-05-05	J	1	2	5	254.34	793	1678	0	885	-793	-1678	N	N
2012-05-05	J	1	2	6	226.865	793	1203	1323	410	530	120	N	Y
2012-05-05	J	1	2	7	132.665	793	1188	2098	395	1305	910	Y	N
2012-05-05	J	1	2	8	78.5	793	1518	0	725	-793	-1518	N	N
2012-05-05	J	1	2	9	50.24	793	1358	0	565	-793	-1358	N	N
2012-05-05	J	1	3	1	803.84	793	1318	1728	525	935	410	Y	N
2012-05-05	J	1	3	2	530	793	1533	2003	740	1210	470	Y	N
2012-05-05	J	1	3	3	415.265	793	1203	1573	410	780	370	Y	N
2012-05-05	J	1	3	4	314	793	1233	1838	440	1045	605	Y	N
2012-05-05	J	1	3	5	254.34	793	1243	1703	450	910	460	Y	N
2012-05-05	J	1	3	6	226.865	793	1138	1173	345	380	35	N	Y
2012-05-05	J	1	3	7	132.665	793	1913	0	1120	-793	-1913	N	N
2012-05-05	J	1	3	8	78.5	793	1508	0	715	-793	-1508	N	N
2012-05-05	J	1	3	9	50.24	793	1228	2133	435	1340	905	Y	N
2012-05-05	J	1	4	1	803.84	793	1368	1568	575	775	200	Y	N
2012-05-05	J	1	4	2	530	793	1293	1308	500	515	15	N	Y
2012-05-05	J	1	4	3	415.265	793	1233	1698	440	905	465	Y	N
2012-05-05	J	1	4	4	314	793	1253	1888	460	1095	635	Y	N
2012-05-05	J	1	4	5	254.34	793	1203	1793	410	1000	590	Y	N
2012-05-05	J	1	4	6	226.865	793	1288	1908	495	1115	620	Y	N
2012-05-05	J	1	4	7	132.665	793	1228	1948	435	1155	720	Y	N
2012-05-05	J	1	4	8	78.5	793	1958	0	1165	-793	-1958	N	N
2012-05-05	J	1	4	9	50.24	793	0	0	-793	-793	0	NN	NN
2012-05-05	J	1	5	1	803.84	793	1103	1388	310	595	285	Y	N
2012-05-05	J	1	5	2	530	793	1343	1813	550	1020	470	Y	N
2012-05-05	J	1	5	3	415.265	793	1103	1353	310	560	250	Y	N
2012-05-05	J	1	5	4	314	793	1278	1783	485	990	505	Y	N
2012-05-05	J	1	5	5	254.34	793	1233	1878	440	1085	645	Y	N
2012-05-05	J	1	5	6	226.865	793	1618	0	825	-793	-1618	N	N
2012-05-05	J	1	5	7	132.665	793	1303	0	510	-793	-1303	N	N
2012-05-05	J	1	5	8	78.5	793	1303	2043	510	1250	740	Y	N
2012-05-05	J	1	5	9	50.24	793	1278	0	485	-793	-1278	N	N
2012-05-06	J	2	1	1	803.84	789	1124	1129	335	340	5	N	Y
2012-05-06	J	2	1	2	530	789	1124	1554	335	765	430	Y	N
2012-05-06	J	2	1	3	415.265	789	1374	1769	585	980	395	Y	N
2012-05-06	J	2	1	4	314	789	1354	1839	565	1050	485	Y	N
2012-05-06	J	2	1	5	254.34	789	1269	1309	480	520	40	N	Y
2012-05-06	J	2	1	6	226.865	789	1504	0	715	-789	-1504	N	N
2012-05-06	J	2	1	7	132.665	789	1559	0	770	-789	-1559	N	N
2012-05-06	J	2	1	8	78.5	789	1464	1479	675	690	15	N	Y
2012-05-06	J	2	1	9	50.24	789	1424	0	635	-789	-1424	N	N
2012-05-06	J	2	2	1	803.84	789	1259	1639	470	850	380	Y	N
2012-05-06	J	2	2	2	530	789	1334	1709	545	920	375	Y	N
2012-05-06	J	2	2	3	415.265	789	1519	1779	730	990	260	Y	N
2012-05-06	J	2	2	4	314	789	1584	2029	795	1240	445	Y	N
2012-05-06	J	2	2	5	254.34	789	1494	2049	705	1260	555	Y	N
2012-05-06	J	2	2	6	226.865	789	1324	1869	535	1080	545	Y	N
2012-05-06	J	2	2	7	132.665	789	1584	0	795	-789	-1584	N	N
2012-05-06	J	2	2	8	78.5	789	1669	0	880	-789	-1669	N	N
2012-05-06	J	2	2	9	50.24	789	1714	0	925	-789	-1714	N	N
2012-05-06	J	2	3	1	803.84	789	1319	1404	530	615	85	Y	N
2012-05-06	J	2	3	2	530	789	1284	1634	495	845	350	Y	N
2012-05-06	J	2	3	3	415.265	789	1414	1844	625	1055	430	Y	N
2012-05-06	J	2	3	4	314	789	1364	1859	575	1070	495	Y	N
2012-05-06	J	2	3	5	254.34	789	1394	1404	605	615	10	N	Y
2012-05-06	J	2	3	6	226.865	789	1449	2169	660	1380	720	Y	N
2012-05-06	J	2	3	7	132.665	789	1399	2074	610	1285	675	Y	N
2012-05-06	J	2	3	8	78.5	789	1504	0	715	-789	-1504	N	N
2012-05-06	J	2	3	9	50.24	789	1474	0	685	-789	-1474	N	N
2012-05-06	J	2	4	1	803.84	789	1384	1719	595	930	335	Y	N
2012-05-06	J	2	4	2	530	789	1339	1544	550	755	205	Y	N
2012-05-06	J	2	4	3	415.265	789	1399	1399	610	610	0	N	Y
2012-05-06	J	2	4	4	314	789	1379	1889	590	1100	510	Y	N
2012-05-06	J	2	4	5	254.34	789	1299	1834	510	1045	535	Y	N
2012-05-06	J	2	4	6	226.865	789	1394	2024	605	1235	630	Y	N
2012-05-06	J	2	4	7	132.665	789	1394	2154	605	1365	760	Y	N
2012-05-06	J	2	4	8	78.5	789	1659	0	870	-789	-1659	N	N
2012-05-06	J	2	4	9	50.24	789	1579	0	790	-789	-1579	N	N
2012-05-06	J	2	5	1	803.84	789	1199	1539	410	750	340	Y	N
2012-05-06	J	2	5	2	530	789	1274	1609	485	820	335	Y	N
2012-05-06	J	2	5	3	415.265	789	1224	1684	435	895	460	Y	N
2012-05-06	J	2	5	4	314	789	1219	1744	430	955	525	Y	N
2012-05-06	J	2	5	5	254.34	789	1419	1939	630	1150	520	Y	N
2012-05-06	J	2	5	6	226.865	789	1579	1599	790	810	20	N	Y
2012-05-06	J	2	5	7	132.665	789	1384	1949	595	1160	565	Y	N
2012-05-06	J	2	5	8	78.5	789	1554	0	765	-789	-1554	N	N
2012-05-06	J	2	5	9	50.24	789	1499	0	710	-789	-1499	N	N
2012-05-07	J	3	1	1	803.84	814	1274	1640	460	826	366	Y	N
2012-05-07	J	3	1	2	530	814	1164	1375	350	561	211	Y	N
2012-05-07	J	3	1	3	415.265	814	1320	1764	506	950	444	Y	N
2012-05-07	J	3	1	4	314	814	1355	1419	541	605	64	N	Y
2012-05-07	J	3	1	5	254.34	814	1285	1825	471	1011	540	Y	N
2012-05-07	J	3	1	6	226.865	814	1525	0	711	-814	-1525	N	N
2012-05-07	J	3	1	7	132.665	814	1265	2234	451	1420	969	Y	N
2012-05-07	J	3	1	8	78.5	814	1474	0	660	-814	-1474	N	N
2012-05-07	J	3	1	9	50.24	814	1654	0	840	-814	-1654	N	N
2012-05-07	J	3	2	1	803.84	814	1100	1190	286	376	90	Y	N
2012-05-07	J	3	2	2	530	814	1094	1270	280	456	176	Y	N
2012-05-07	J	3	2	3	415.265	814	1439	1819	625	1005	380	Y	N
2012-05-07	J	3	2	4	314	814	1439	2094	625	1280	655	Y	N
2012-05-07	J	3	2	5	254.34	814	1480	2044	666	1230	564	Y	N
2012-05-07	J	3	2	6	226.865	814	1599	2254	785	1440	655	Y	N
2012-05-07	J	3	2	7	132.665	814	1750	0	936	-814	-1750	N	N
2012-05-07	J	3	2	8	78.5	814	1509	0	695	-814	-1509	N	N
2012-05-07	J	3	2	9	50.24	814	1280	0	466	-814	-1280	N	N
2012-05-07	J	3	3	1	803.84	814	1325	1720	511	906	395	Y	N
2012-05-07	J	3	3	2	530	814	1349	1795	535	981	446	Y	N
2012-05-07	J	3	3	3	415.265	814	1399	1919	585	1105	520	Y	N
2012-05-07	J	3	3	4	314	814	1300	1850	486	1036	550	Y	N
2012-05-07	J	3	3	5	254.34	814	1315	1889	501	1075	574	Y	N
2012-05-07	J	3	3	6	226.865	814	1480	2229	666	1415	749	Y	N
2012-05-07	J	3	3	7	132.665	814	1379	0	565	-814	-1379	N	N
2012-05-07	J	3	3	8	78.5	814	1689	0	875	-814	-1689	N	N
2012-05-07	J	3	3	9	50.24	814	1415	0	601	-814	-1415	N	N
2012-05-07	J	3	4	1	803.84	814	1135	1195	321	381	60	N	Y
2012-05-07	J	3	4	2	530	814	1235	1605	421	791	370	Y	N
2012-05-07	J	3	4	3	415.265	814	1210	1540	396	726	330	Y	N
2012-05-07	J	3	4	4	314	814	1485	2049	671	1235	564	Y	N
2012-05-07	J	3	4	5	254.34	814	1599	2204	785	1390	605	Y	N
2012-05-07	J	3	4	6	226.865	814	1219	1810	405	996	591	Y	N
2012-05-07	J	3	4	7	132.665	814	1570	0	756	-814	-1570	N	N
2012-05-07	J	3	4	8	78.5	814	1390	0	576	-814	-1390	N	N
2012-05-07	J	3	4	9	50.24	814	1465	0	651	-814	-1465	N	N
2012-05-07	J	3	5	1	803.84	814	1250	1505	436	691	255	Y	N
2012-05-07	J	3	5	2	530	814	1254	1689	440	875	435	Y	N
2012-05-07	J	3	5	3	415.265	814	1250	1705	436	891	455	Y	N
2012-05-07	J	3	5	4	314	814	1219	1245	405	431	26	N	Y
2012-05-07	J	3	5	5	254.34	814	1355	1984	541	1170	629	Y	N
2012-05-07	J	3	5	6	226.865	814	1280	1280	466	466	0	N	Y
2012-05-07	J	3	5	7	132.665	814	1544	0	730	-814	-1544	N	N
2012-05-07	J	3	5	8	78.5	814	1700	0	886	-814	-1700	N	N
2012-05-07	J	3	5	9	50.24	814	1529	0	715	-814	-1529	N	N
2012-05-08	J	4	1	1	803.84	830	1195	1505	365	675	310	Y	N
2012-05-08	J	4	1	2	530	830	1315	1665	485	835	350	Y	N
2012-05-08	J	4	1	3	415.265	830	1335	1780	505	950	445	Y	N
2012-05-08	J	4	1	4	314	830	1185	1585	355	755	400	Y	N
2012-05-08	J	4	1	5	254.34	830	1560	2165	730	1335	605	Y	N
2012-05-08	J	4	1	6	226.865	830	1400	2115	570	1285	715	Y	N
2012-05-08	J	4	1	7	132.665	830	1535	0	705	-830	-1535	N	N
2012-05-08	J	4	1	8	78.5	830	1655	0	825	-830	-1655	N	N
2012-05-08	J	4	1	9	50.24	830	1300	0	470	-830	-1300	N	N
2012-05-08	J	4	2	1	803.84	830	1305	1305	475	475	0	N	Y
2012-05-08	J	4	2	2	530	830	1375	1790	545	960	415	Y	N
2012-05-08	J	4	2	3	415.265	830	1510	2020	680	1190	510	Y	N
2012-05-08	J	4	2	4	314	830	1635	2110	805	1280	475	Y	N
2012-05-08	J	4	2	5	254.34	830	1235	1790	405	960	555	Y	N
2012-05-08	J	4	2	6	226.865	830	1190	1205	360	375	15	N	Y
2012-05-08	J	4	2	7	132.665	830	1355	0	525	-830	-1355	N	N
2012-05-08	J	4	2	8	78.5	830	1390	0	560	-830	-1390	N	N
2012-05-08	J	4	2	9	50.24	830	1690	0	860	-830	-1690	N	N
2012-05-08	J	4	3	1	803.84	830	1365	1700	535	870	335	Y	N
2012-05-08	J	4	3	2	530	830	1460	1895	630	1065	435	Y	N
2012-05-08	J	4	3	3	415.265	830	1130	1360	300	530	230	Y	N
2012-05-08	J	4	3	4	314	830	1205	1710	375	880	505	Y	N
2012-05-08	J	4	3	5	254.34	830	1160	1600	330	770	440	Y	N
2012-05-08	J	4	3	6	226.865	830	1560	0	730	-830	-1560	N	N
2012-05-08	J	4	3	7	132.665	830	1820	0	990	-830	-1820	N	N
2012-05-08	J	4	3	8	78.5	830	1700	1715	870	885	15	N	Y
2012-05-08	J	4	3	9	50.24	830	1330	0	500	-830	-1330	N	N
2012-05-08	J	4	4	1	803.84	830	1375	1635	545	805	260	Y	N
2012-05-08	J	4	4	2	530	830	1150	1510	320	680	360	Y	N
2012-05-08	J	4	4	3	415.265	830	2030	2030	1200	1200	0	N	Y
2012-05-08	J	4	4	4	314	830	1375	1395	545	565	20	N	Y
2012-05-08	J	4	4	5	254.34	830	1505	2205	675	1375	700	Y	N
2012-05-08	J	4	4	6	226.865	830	1295	1860	465	1030	565	Y	N
2012-05-08	J	4	4	7	132.665	830	1225	2165	395	1335	940	Y	N
2012-05-08	J	4	4	8	78.5	830	1740	0	910	-830	-1740	N	N
2012-05-08	J	4	4	9	50.24	830	1280	0	450	-830	-1280	N	N
2012-05-08	J	4	5	1	803.84	830	1320	1715	490	885	395	Y	N
2012-05-08	J	4	5	2	530	830	1335	1345	505	515	10	N	Y
2012-05-08	J	4	5	3	415.265	830	1380	1845	550	1015	465	Y	N
2012-05-08	J	4	5	4	314	830	1405	1905	575	1075	500	Y	N
2012-05-08	J	4	5	5	254.34	830	1535	2100	705	1270	565	Y	N
2012-05-08	J	4	5	6	226.865	830	1350	2010	520	1180	660	Y	N
2012-05-08	J	4	5	7	132.665	830	1405	0	575	-830	-1405	N	N
2012-05-08	J	4	5	8	78.5	830	1380	0	550	-830	-1380	N	N
2012-05-08	J	4	5	9	50.24	830	1300	0	470	-830	-1300	N	N
2012-05-08	J	5	1	1	803.84	918	1283	1588	365	670	305	Y	N
2012-05-08	J	5	1	2	530	918	1478	1938	560	1020	460	Y	N
2012-05-08	J	5	1	3	415.265	918	1398	1813	480	895	415	Y	N
2012-05-08	J	5	1	4	314	918	1348	1838	430	920	490	Y	N
2012-05-08	J	5	1	5	254.34	918	1513	2118	595	1200	605	Y	N
2012-05-08	J	5	1	6	226.865	918	1553	1573	635	655	20	N	Y
2012-05-08	J	5	1	7	132.665	918	2018	0	1100	-918	-2018	N	N
2012-05-08	J	5	1	8	78.5	918	1848	0	930	-918	-1848	N	N
2012-05-08	J	5	1	9	50.24	918	1713	0	795	-918	-1713	N	N
2012-05-08	J	5	2	1	803.84	918	1238	1588	320	670	350	Y	N
2012-05-08	J	5	2	2	530	918	1313	1643	395	725	330	Y	N
2012-05-08	J	5	2	3	415.265	918	1518	2083	600	1165	565	Y	N
2012-05-08	J	5	2	4	314	918	1588	2168	670	1250	580	Y	N
2012-05-08	J	5	2	5	254.34	918	1558	2103	640	1185	545	Y	N
2012-05-08	J	5	2	6	226.865	918	1813	0	895	-918	-1813	Y	N
2012-05-08	J	5	2	7	132.665	918	2018	0	1100	-918	-2018	N	N
2012-05-08	J	5	2	8	78.5	918	1868	0	950	-918	-1868	N	N
2012-05-08	J	5	2	9	50.24	918	1718	0	800	-918	-1718	N	N
2012-05-08	J	5	3	1	803.84	918	1403	1783	485	865	380	Y	N
2012-05-08	J	5	3	2	530	918	1338	1718	420	800	380	Y	N
2012-05-08	J	5	3	3	415.265	918	1253	1303	335	385	50	N	Y
2012-05-08	J	5	3	4	314	918	1298	1793	380	875	495	Y	N
2012-05-08	J	5	3	5	254.34	918	1388	1423	470	505	35	N	Y
2012-05-08	J	5	3	6	226.865	918	1373	2038	455	1120	665	Y	N
2012-05-08	J	5	3	7	132.665	918	1578	0	660	-918	-1578	N	N
2012-05-08	J	5	3	8	78.5	918	1758	0	840	-918	-1758	N	N
2012-05-08	J	5	3	9	50.24	918	2013	0	1095	-918	-2013	N	N
2012-05-08	J	5	4	1	803.84	918	1273	1423	355	505	150	Y	N
2012-05-08	J	5	4	2	530	918	1518	1943	600	1025	425	Y	N
2012-05-08	J	5	4	3	415.265	918	1453	1818	535	900	365	Y	N
2012-05-08	J	5	4	4	314	918	1548	2048	630	1130	500	Y	N
2012-05-08	J	5	4	5	254.34	918	1413	2048	495	1130	635	Y	N
2012-05-08	J	5	4	6	226.865	918	1678	0	760	-918	-1678	N	N
2012-05-08	J	5	4	7	132.665	918	1358	0	440	-918	-1358	N	N
2012-05-08	J	5	4	8	78.5	918	1448	0	530	-918	-1448	N	N
2012-05-08	J	5	4	9	50.24	918	2303	0	1385	-918	-2303	N	N
2012-05-08	J	5	5	1	803.84	918	1458	1828	540	910	370	Y	N
2012-05-08	J	5	5	2	530	918	1263	1678	345	760	415	Y	N
2012-05-08	J	5	5	3	415.265	918	1393	1793	475	875	400	Y	N
2012-05-08	J	5	5	4	314	918	1388	1448	470	530	60	N	Y
2012-05-08	J	5	5	5	254.34	918	1303	1338	385	420	35	N	Y
2012-05-08	J	5	5	6	226.865	918	1338	1943	420	1025	605	Y	N
2012-05-08	J	5	5	7	132.665	918	1843	0	925	-918	-1843	N	N
2012-05-08	J	5	5	8	78.5	918	1933	0	1015	-918	-1933	N	N
2012-05-08	J	5	5	9	50.24	918	0	0	-918	-918	0	NN	NN
2012-05-10	J	6	1	1	803.84	798	1238	1368	440	570	130	Y	N
2012-05-10	J	6	1	2	530	798	1528	2038	730	1240	510	Y	N
2012-05-10	J	6	1	3	415.265	798	1513	2053	715	1255	540	Y	N
2012-05-10	J	6	1	4	314	798	1373	1398	575	600	25	N	Y
2012-05-10	J	6	1	5	254.34	798	1468	2083	670	1285	615	Y	N
2012-05-10	J	6	1	6	226.865	798	1383	2018	585	1220	635	Y	N
2012-05-10	J	6	1	7	132.665	798	1688	0	890	-798	-1688	N	N
2012-05-10	J	6	1	8	78.5	798	1728	0	930	-798	-1728	N	N
2012-05-10	J	6	1	9	50.24	798	1783	0	985	-798	-1783	N	N
2012-05-10	J	6	2	1	803.84	798	1443	1813	645	1015	370	Y	N
2012-05-10	J	6	2	2	530	798	1403	1473	605	675	70	N	Y
2012-05-10	J	6	2	3	415.265	798	1393	1598	595	800	205	Y	N
2012-05-10	J	6	2	4	314	798	1373	1843	575	1045	470	Y	N
2012-05-10	J	6	2	5	254.34	798	1893	0	1095	-798	-1893	N	N
2012-05-10	J	6	2	6	226.865	798	1388	2068	590	1270	680	Y	N
2012-05-10	J	6	2	7	132.665	798	1638	0	840	-798	-1638	N	N
2012-05-10	J	6	2	8	78.5	798	2178	0	1380	-798	-2178	N	N
2012-05-10	J	6	2	9	50.24	798	1778	0	980	-798	-1778	N	N
2012-05-10	J	6	3	1	803.84	798	1228	1413	430	615	185	Y	N
2012-05-10	J	6	3	2	530	798	1313	1713	515	915	400	Y	N
2012-05-10	J	6	3	3	415.265	798	1403	1773	605	975	370	Y	N
2012-05-10	J	6	3	4	314	798	1413	1523	615	725	110	N	Y
2012-05-10	J	6	3	5	254.34	798	1418	2083	620	1285	665	Y	N
2012-05-10	J	6	3	6	226.865	798	1238	1768	440	970	530	Y	N
2012-05-10	J	6	3	7	132.665	798	1578	0	780	-798	-1578	N	N
2012-05-10	J	6	3	8	78.5	798	1838	0	1040	-798	-1838	N	N
2012-05-10	J	6	3	9	50.24	798	1738	0	940	-798	-1738	N	N
2012-05-10	J	6	4	1	803.84	798	1288	1303	490	505	15	N	Y
2012-05-10	J	6	4	2	530	798	1233	1238	435	440	5	N	Y
2012-05-10	J	6	4	3	415.265	798	1603	2158	805	1360	555	Y	N
2012-05-10	J	6	4	4	314	798	1403	1868	605	1070	465	Y	N
2012-05-10	J	6	4	5	254.34	798	1423	2103	625	1305	680	Y	N
2012-05-10	J	6	4	6	226.865	798	1538	2058	740	1260	520	Y	N
2012-05-10	J	6	4	7	132.665	798	1358	2178	560	1380	820	Y	N
2012-05-10	J	6	4	8	78.5	798	1568	0	770	-798	-1568	N	N
2012-05-10	J	6	4	9	50.24	798	1473	0	675	-798	-1473	N	N
2012-05-10	J	6	5	1	803.84	798	1473	1798	675	1000	325	Y	N
2012-05-10	J	6	5	2	530	798	1328	1653	530	855	325	Y	N
2012-05-10	J	6	5	3	415.265	798	1608	1633	810	835	25	N	Y
2012-05-10	J	6	5	4	314	798	1433	0	635	-798	-1433	N	N
2012-05-10	J	6	5	5	254.34	798	1428	2028	630	1230	600	Y	N
2012-05-10	J	6	5	6	226.865	798	1618	2173	820	1375	555	Y	N
2012-05-10	J	6	5	7	132.665	798	1363	1443	565	645	80	N	Y
2012-05-10	J	6	5	8	78.5	798	1538	0	740	-798	-1538	N	N
2012-05-10	J	6	5	9	50.24	798	1483	0	685	-798	-1483	N	N
2012-05-11	J	7	1	1	803.84	806	1641	1961	835	1155	320	Y	N
2012-05-11	J	7	1	2	530	806	1286	1296	480	490	10	N	Y
2012-05-11	J	7	1	3	415.265	806	1516	1806	710	1000	290	Y	N
2012-05-11	J	7	1	4	314	806	1526	2051	720	1245	525	Y	N
2012-05-11	J	7	1	5	254.34	806	1611	0	805	-806	-1611	N	N
2012-05-11	J	7	1	6	226.865	806	1601	0	795	-806	-1601	N	N
2012-05-11	J	7	1	7	132.665	806	1556	0	750	-806	-1556	N	N
2012-05-11	J	7	1	8	78.5	806	1496	0	690	-806	-1496	N	N
2012-05-11	J	7	1	9	50.24	806	1818	0	1012	-806	-1818	N	N
2012-05-11	J	7	2	1	803.84	806	1451	1811	645	1005	360	Y	N
2012-05-11	J	7	2	2	530	806	1426	1526	620	720	100	N	Y
2012-05-11	J	7	2	3	415.265	806	1571	2016	765	1210	445	Y	N
2012-05-11	J	7	2	4	314	806	1351	1731	545	925	380	Y	N
2012-05-11	J	7	2	5	254.34	806	1451	2176	645	1370	725	N	N
2012-05-11	J	7	2	6	226.865	806	1566	2091	760	1285	525	Y	N
2012-05-11	J	7	2	7	132.665	806	1718	0	912	-806	-1718	N	N
2012-05-11	J	7	2	8	78.5	806	1551	0	745	-806	-1551	N	N
2012-05-11	J	7	2	9	50.24	806	2056	0	1250	-806	-2056	N	N
2012-05-11	J	7	3	1	803.84	806	1281	1571	475	765	290	Y	N
2012-05-11	J	7	3	2	530	806	1416	1891	610	1085	475	Y	N
2012-05-11	J	7	3	3	415.265	806	1236	1601	430	795	365	Y	N
2012-05-11	J	7	3	4	314	806	1486	1926	680	1120	440	Y	N
2012-05-11	J	7	3	5	254.34	806	1536	2086	730	1280	550	Y	N
2012-05-11	J	7	3	6	226.865	806	1491	2171	685	1365	680	Y	N
2012-05-11	J	7	3	7	132.665	806	1716	0	910	-806	-1716	N	N
2012-05-11	J	7	3	8	78.5	806	1571	0	765	-806	-1571	N	N
2012-05-11	J	7	3	9	50.24	806	1796	0	990	-806	-1796	N	N
2012-05-11	J	7	4	1	803.84	806	1316	1676	510	870	360	Y	N
2012-05-11	J	7	4	2	530	806	1361	1766	555	960	405	Y	N
2012-05-11	J	7	4	3	415.265	806	1501	1981	695	1175	480	Y	N
2012-05-11	J	7	4	4	314	806	1416	1881	610	1075	465	Y	N
2012-05-11	J	7	4	5	254.34	806	1491	2036	685	1230	545	Y	N
2012-05-11	J	7	4	6	226.865	806	1411	2236	605	1430	825	Y	N
2012-05-11	J	7	4	7	132.665	806	1636	0	830	-806	-1636	N	N
2012-05-11	J	7	4	8	78.5	806	1476	0	670	-806	-1476	N	N
2012-05-11	J	7	4	9	50.24	806	1846	0	1040	-806	-1846	N	N
2012-05-11	J	7	5	1	803.84	806	1356	1666	550	860	310	Y	N
2012-05-11	J	7	5	2	530	806	1401	1936	595	1130	535	Y	N
2012-05-11	J	7	5	3	415.265	806	1506	1936	700	1130	430	Y	N
2012-05-11	J	7	5	4	314	806	1536	2096	730	1290	560	Y	N
2012-05-11	J	7	5	5	254.34	806	1541	2096	735	1290	555	Y	N
2012-05-11	J	7	5	6	226.865	806	1291	2106	485	1300	815	Y	N
2012-05-11	J	7	5	7	132.665	806	1746	0	940	-806	-1746	N	N
2012-05-11	J	7	5	8	78.5	806	1526	2236	720	1430	710	Y	N
2012-05-11	J	7	5	9	50.24	806	1601	0	795	-806	-1601	N	N
2012-05-10	J	8	1	1	803.84	814	1564	1769	750	955	205	Y	N
2012-05-10	J	8	1	2	530	814	1659	2099	845	1285	440	Y	N
2012-05-10	J	8	1	3	415.265	814	1779	0	965	-814	-1779	N	N
2012-05-10	J	8	1	4	314	814	1354	1734	540	920	380	Y	N
2012-05-10	J	8	1	5	254.34	814	1734	0	920	-814	-1734	N	N
2012-05-10	J	8	1	6	226.865	814	1454	0	640	-814	-1454	N	N
2012-05-10	J	8	1	7	132.665	814	2024	0	1210	-814	-2024	N	N
2012-05-10	J	8	1	8	78.5	814	1654	0	840	-814	-1654	N	N
2012-05-10	J	8	1	9	50.24	814	1789	0	975	-814	-1789	N	N
2012-05-10	J	8	2	1	803.84	814	1204	1514	390	700	310	Y	N
2012-05-10	J	8	2	2	530	814	1654	2034	840	1220	380	Y	N
2012-05-10	J	8	2	3	415.265	814	1234	1669	420	855	435	Y	N
2012-05-10	J	8	2	4	314	814	1519	1984	705	1170	465	Y	N
2012-05-10	J	8	2	5	254.34	814	1534	1894	720	1080	360	Y	N
2012-05-10	J	8	2	6	226.865	814	1699	0	885	-814	-1699	N	N
2012-05-10	J	8	2	7	132.665	814	2014	0	1200	-814	-2014	N	N
2012-05-10	J	8	2	8	78.5	814	1654	0	840	-814	-1654	N	N
2012-05-10	J	8	2	9	50.24	814	1789	0	975	-814	-1789	N	N
2012-05-10	J	8	3	1	803.84	814	1314	1364	500	550	50	N	Y
2012-05-10	J	8	3	2	530	814	1249	1814	435	1000	565	Y	N
2012-05-10	J	8	3	3	415.265	814	1709	2124	895	1310	415	Y	N
2012-05-10	J	8	3	4	314	814	1289	1724	475	910	435	Y	N
2012-05-10	J	8	3	5	254.34	814	1469	1939	655	1125	470	Y	N
2012-05-10	J	8	3	6	226.865	814	1444	1459	630	645	15	N	Y
2012-05-10	J	8	3	7	132.665	814	1639	0	825	-814	-1639	N	N
2012-05-10	J	8	3	8	78.5	814	1614	0	800	-814	-1614	N	N
2012-05-10	J	8	3	9	50.24	814	1734	0	920	-814	-1734	N	N
2012-05-10	J	8	4	1	803.84	814	1374	1544	560	730	170	Y	N
2012-05-10	J	8	4	2	530	814	1444	1829	630	1015	385	Y	N
2012-05-10	J	8	4	3	415.265	814	1354	1704	540	890	350	Y	N
2012-05-10	J	8	4	4	314	814	1674	0	860	-814	-1674	N	N
2012-05-10	J	8	4	5	254.34	814	1294	1669	480	855	375	Y	N
2012-05-10	J	8	4	6	226.865	814	1419	1974	605	1160	555	Y	N
2012-05-10	J	8	4	7	132.665	814	1434	2159	620	1345	725	Y	N
2012-05-10	J	8	4	8	78.5	814	1439	0	625	-814	-1439	N	N
2012-05-10	J	8	4	9	50.24	814	1589	0	775	-814	-1589	N	N
2012-05-10	J	8	5	1	803.84	814	1449	1844	635	1030	395	Y	N
2012-05-10	J	8	5	2	530	814	1374	1654	560	840	280	Y	N
2012-05-10	J	8	5	3	415.265	814	1239	1244	425	430	5	N	Y
2012-05-10	J	8	5	4	314	814	1459	1994	645	1180	535	Y	N
2012-05-10	J	8	5	5	254.34	814	1609	2119	795	1305	510	Y	N
2012-05-10	J	8	5	6	226.865	814	1644	0	830	-814	-1644	N	N
2012-05-10	J	8	5	7	132.665	814	1699	0	885	-814	-1699	N	N
2012-05-10	J	8	5	8	78.5	814	1794	0	980	-814	-1794	N	N
2012-05-10	J	8	5	9	50.24	814	1554	0	740	-814	-1554	N	N
2012-05-11	J	9	1	1	803.84	878	1485	1500	607	622	15	N	Y
2012-05-11	J	9	1	2	530	878	1305	1615	427	737	310	Y	N
2012-05-11	J	9	1	3	415.265	878	1695	1800	817	922	105	N	Y
2012-05-11	J	9	1	4	314	878	1700	2290	822	1412	590	Y	N
2012-05-11	J	9	1	5	254.34	878	1565	2215	687	1337	650	Y	N
2012-05-11	J	9	1	6	226.865	878	1605	0	727	-878	-1605	N	N
2012-05-11	J	9	1	7	132.665	878	0	0	-878	-878	0	NN	NN
2012-05-11	J	9	1	8	78.5	878	1250	0	372	-878	-1250	N	N
2012-05-11	J	9	1	9	50.24	878	1865	0	987	-878	-1865	N	N
2012-05-11	J	9	2	1	803.84	878	1590	1690	712	812	100	N	Y
2012-05-11	J	9	2	2	530	878	1600	2245	722	1367	645	Y	N
2012-05-11	J	9	2	3	415.265	878	1485	1520	607	642	35	N	Y
2012-05-11	J	9	2	4	314	878	1365	1830	487	952	465	Y	N
2012-05-11	J	9	2	5	254.34	878	1718	1810	840	932	92	N	Y
2012-05-11	J	9	2	6	226.865	878	1460	2110	582	1232	650	Y	N
2012-05-11	J	9	2	7	132.665	878	2100	0	1222	-878	-2100	N	N
2012-05-11	J	9	2	8	78.5	878	1730	0	852	-878	-1730	N	N
2012-05-11	J	9	2	9	50.24	878	1605	0	727	-878	-1605	N	N
2012-05-11	J	9	3	1	803.84	878	1295	1550	417	672	255	Y	N
2012-05-11	J	9	3	2	530	878	1480	1855	602	977	375	Y	N
2012-05-11	J	9	3	3	415.265	878	1290	1685	412	807	395	Y	N
2012-05-11	J	9	3	4	314	878	1530	2090	652	1212	560	Y	N
2012-05-11	J	9	3	5	254.34	878	1570	2215	692	1337	645	Y	N
2012-05-11	J	9	3	6	226.865	878	1775	0	897	-878	-1775	N	N
2012-05-11	J	9	3	7	132.665	878	1660	0	782	-878	-1660	N	N
2012-05-11	J	9	3	8	78.5	878	1715	0	837	-878	-1715	N	N
2012-05-11	J	9	3	9	50.24	878	1665	0	787	-878	-1665	N	N
2012-05-11	J	9	4	1	803.84	878	1515	1865	637	987	350	Y	N
2012-05-11	J	9	4	2	530	878	1635	2070	757	1192	435	Y	N
2012-05-11	J	9	4	3	415.265	878	1670	2205	792	1327	535	Y	N
2012-05-11	J	9	4	4	314	878	1680	2240	802	1362	560	Y	N
2012-05-11	J	9	4	5	254.34	878	1355	0	477	-878	-1355	N	N
2012-05-11	J	9	4	6	226.865	878	1300	0	422	-878	-1300	N	N
2012-05-11	J	9	4	7	132.665	878	1290	0	412	-878	-1290	N	N
2012-05-11	J	9	4	8	78.5	878	1885	0	1007	-878	-1885	N	N
2012-05-11	J	9	4	9	50.24	878	2100	0	1222	-878	-2100	N	N
2012-05-11	J	9	5	1	803.84	878	1510	1955	632	1077	445	Y	N
2012-05-11	J	9	5	2	530	878	1580	2065	702	1187	485	Y	N
2012-05-11	J	9	5	3	415.265	878	1635	2000	757	1122	365	Y	N
2012-05-11	J	9	5	4	314	878	1715	2100	837	1222	385	Y	N
2012-05-11	J	9	5	5	254.34	878	1255	2275	377	1397	1020	Y	N
2012-05-11	J	9	5	6	226.865	878	1565	2230	687	1352	665	Y	N
2012-05-11	J	9	5	7	132.665	878	1580	0	702	-878	-1580	N	N
2012-05-11	J	9	5	8	78.5	878	1565	0	687	-878	-1565	N	N
2012-05-11	J	9	5	9	50.24	878	2165	2215	1287	1337	50	N	Y
2012-05-14	J	10	1	1	803.84	532	968	1138	436	606	170	Y	N
2012-05-14	J	10	1	2	530	532	943	1383	411	851	440	Y	N
2012-05-14	J	10	1	3	415.265	532	1393	1843	861	1311	450	Y	N
2012-05-14	J	10	1	4	314	532	1653	1998	1121	1466	345	Y	N
2012-05-14	J	10	1	5	254.34	532	1073	1703	541	1171	630	Y	N
2012-05-14	J	10	1	6	226.865	532	963	1448	431	916	485	Y	N
2012-05-14	J	10	1	7	132.665	532	1063	1843	531	1311	780	Y	N
2012-05-14	J	10	1	8	78.5	532	1163	0	631	-532	-1163	N	N
2012-05-14	J	10	1	9	50.24	532	1478	0	946	-532	-1478	N	N
2012-05-14	J	10	2	1	803.84	532	1033	1483	501	951	450	Y	N
2012-05-14	J	10	2	2	530	532	1168	1678	636	1146	510	Y	N
2012-05-14	J	10	2	3	415.265	532	1358	1893	826	1361	535	Y	N
2012-05-14	J	10	2	4	314	532	1618	0	1086	-532	-1618	N	N
2012-05-14	J	10	2	5	254.34	532	1358	1958	826	1426	600	Y	N
2012-05-14	J	10	2	6	226.865	532	1343	0	811	-532	-1343	N	N
2012-05-14	J	10	2	7	132.665	532	1133	1918	601	1386	785	Y	N
2012-05-14	J	10	2	8	78.5	532	1033	1883	501	1351	850	Y	N
2012-05-14	J	10	2	9	50.24	532	1393	0	861	-532	-1393	N	N
2012-05-14	J	10	3	1	803.84	532	1003	1263	471	731	260	Y	N
2012-05-14	J	10	3	2	530	532	1273	1693	741	1161	420	Y	N
2012-05-14	J	10	3	3	415.265	532	998	1438	466	906	440	Y	N
2012-05-14	J	10	3	4	314	532	1363	1383	831	851	20	N	Y
2012-05-14	J	10	3	5	254.34	532	1508	1983	976	1451	475	Y	N
2012-05-14	J	10	3	6	226.865	532	1073	1603	541	1071	530	Y	N
2012-05-14	J	10	3	7	132.665	532	1583	0	1051	-532	-1583	N	N
2012-05-14	J	10	3	8	78.5	532	1223	1948	691	1416	725	Y	N
2012-05-14	J	10	3	9	50.24	532	1318	0	786	-532	-1318	N	N
2012-05-14	J	10	4	1	803.84	532	1208	1208	676	676	0	N	Y
2012-05-14	J	10	4	2	530	532	1103	1513	571	981	410	Y	N
2012-05-14	J	10	4	3	415.265	532	1128	1128	596	596	0	N	Y
2012-05-14	J	10	4	4	314	532	1268	1703	736	1171	435	Y	N
2012-05-14	J	10	4	5	254.34	532	1063	1623	531	1091	560	Y	N
2012-05-14	J	10	4	6	226.865	532	1318	1838	786	1306	520	Y	N
2012-05-14	J	10	4	7	132.665	532	1303	0	771	-532	-1303	N	N
2012-05-14	J	10	4	8	78.5	532	1098	0	566	-532	-1098	N	N
2012-05-14	J	10	4	9	50.24	532	1453	0	921	-532	-1453	N	N
2012-05-14	J	10	5	1	803.84	532	893	1138	361	606	245	Y	N
2012-05-14	J	10	5	2	530	532	1123	1598	591	1066	475	Y	N
2012-05-14	J	10	5	3	415.265	532	1128	1128	596	596	0	N	Y
2012-05-14	J	10	5	4	314	532	1173	1643	641	1111	470	Y	N
2012-05-14	J	10	5	5	254.34	532	1338	1803	806	1271	465	Y	N
2012-05-14	J	10	5	6	226.865	532	1353	1948	821	1416	595	Y	N
2012-05-14	J	10	5	7	132.665	532	1383	0	851	-532	-1383	N	N
2012-05-14	J	10	5	8	78.5	532	1438	0	906	-532	-1438	N	N
2012-05-14	J	10	5	9	50.24	532	1378	0	846	-532	-1378	N	N
2012-05-14	J	11	1	1	803.84	616	1242	1612	626	996	370	Y	N
2012-05-14	J	11	1	2	530	616	1282	1302	666	686	20	N	Y
2012-05-14	J	11	1	3	415.265	616	1247	1717	631	1101	470	Y	N
2012-05-14	J	11	1	4	314	616	1407	0	791	-616	-1407	N	N
2012-05-14	J	11	1	5	254.34	616	1282	2027	666	1411	745	Y	N
2012-05-14	J	11	1	6	226.865	616	1387	0	771	-616	-1387	N	N
2012-05-14	J	11	1	7	132.665	616	1752	0	1136	-616	-1752	N	N
2012-05-14	J	11	1	8	78.5	616	1747	0	1131	-616	-1747	N	N
2012-05-14	J	11	1	9	50.24	616	1712	0	1096	-616	-1712	N	N
2012-05-14	J	11	2	1	803.84	616	1332	1512	716	896	180	Y	N
2012-05-14	J	11	2	2	530	616	1387	1862	771	1246	475	Y	N
2012-05-14	J	11	2	3	415.265	616	1352	1917	736	1301	565	Y	N
2012-05-14	J	11	2	4	314	616	1802	0	1186	-616	-1802	N	N
2012-05-14	J	11	2	5	254.34	616	1547	0	931	-616	-1547	N	N
2012-05-14	J	11	2	6	226.865	616	1327	0	711	-616	-1327	N	N
2012-05-14	J	11	2	7	132.665	616	1737	0	1121	-616	-1737	N	N
2012-05-14	J	11	2	8	78.5	616	1412	0	796	-616	-1412	N	N
2012-05-14	J	11	2	9	50.24	616	1862	0	1246	-616	-1862	N	N
2012-05-14	J	11	3	1	803.84	616	1192	1537	576	921	345	Y	N
2012-05-14	J	11	3	2	530	616	1237	1687	621	1071	450	Y	N
2012-05-14	J	11	3	3	415.265	616	1392	1417	776	801	25	N	Y
2012-05-14	J	11	3	4	314	616	1447	1977	831	1361	530	Y	N
2012-05-14	J	11	3	5	254.34	616	1572	0	956	-616	-1572	N	N
2012-05-14	J	11	3	6	226.865	616	1472	0	856	-616	-1472	N	N
2012-05-14	J	11	3	7	132.665	616	1637	0	1021	-616	-1637	N	N
2012-05-14	J	11	3	8	78.5	616	1512	0	896	-616	-1512	N	N
2012-05-14	J	11	3	9	50.24	616	1572	0	956	-616	-1572	N	N
2012-05-14	J	11	4	1	803.84	616	1117	1342	501	726	225	Y	N
2012-05-14	J	11	4	2	530	616	1147	1502	531	886	355	Y	N
2012-05-14	J	11	4	3	415.265	616	1487	1942	871	1326	455	Y	N
2012-05-14	J	11	4	4	314	616	1307	1892	691	1276	585	Y	N
2012-05-14	J	11	4	5	254.34	616	1422	2017	806	1401	595	Y	N
2012-05-14	J	11	4	6	226.865	616	1577	0	961	-616	-1577	N	N
2012-05-14	J	11	4	7	132.665	616	1662	0	1046	-616	-1662	N	N
2012-05-14	J	11	4	8	78.5	616	1712	0	1096	-616	-1712	N	N
2012-05-14	J	11	4	9	50.24	616	1752	0	1136	-616	-1752	N	N
2012-05-14	J	11	5	1	803.84	616	1187	1582	571	966	395	Y	N
2012-05-14	J	11	5	2	530	616	1232	1572	616	956	340	Y	N
2012-05-14	J	11	5	3	415.265	616	1127	1587	511	971	460	Y	N
2012-05-14	J	11	5	4	314	616	1252	1732	636	1116	480	Y	N
2012-05-14	J	11	5	5	254.34	616	1377	1402	761	786	25	N	Y
2012-05-14	J	11	5	6	226.865	616	1582	1632	966	1016	50	N	Y
2012-05-14	J	11	5	7	132.665	616	1427	0	811	-616	-1427	N	N
2012-05-14	J	11	5	8	78.5	616	1842	0	1226	-616	-1842	N	N
2012-05-14	J	11	5	9	50.24	616	1882	0	1266	-616	-1882	N	N
2012-05-15	J	12	1	1	803.84	554	1245	1700	691	1146	455	Y	N
2012-05-15	J	12	1	2	530	554	1015	1490	461	936	475	Y	N
2012-05-15	J	12	1	3	415.265	554	1320	1850	766	1296	530	Y	N
2012-05-15	J	12	1	4	314	554	1180	1705	626	1151	525	Y	N
2012-05-15	J	12	1	5	254.34	554	1225	1895	671	1341	670	Y	N
2012-05-15	J	12	1	6	226.865	554	1205	1970	651	1416	765	Y	N
2012-05-15	J	12	1	7	132.665	554	1215	0	661	-554	-1215	N	N
2012-05-15	J	12	1	8	78.5	554	1345	1350	791	796	5	N	Y
2012-05-15	J	12	1	9	50.24	554	1400	0	846	-554	-1400	N	N
2012-05-15	J	12	2	1	803.84	554	890	915	336	361	25	N	Y
2012-05-15	J	12	2	2	530	554	1035	1360	481	806	325	Y	N
2012-05-15	J	12	2	3	415.265	554	1105	1610	551	1056	505	Y	N
2012-05-15	J	12	2	4	314	554	1540	1925	986	1371	385	Y	N
2012-05-15	J	12	2	5	254.34	554	1215	1820	661	1266	605	Y	N
2012-05-15	J	12	2	6	226.865	554	1240	1875	686	1321	635	Y	N
2012-05-15	J	12	2	7	132.665	554	1560	0	1006	-554	-1560	N	N
2012-05-15	J	12	2	8	78.5	554	1285	0	731	-554	-1285	N	N
2012-05-15	J	12	2	9	50.24	554	1405	0	851	-554	-1405	N	N
2012-05-15	J	12	3	1	803.84	554	1125	1125	571	571	0	N	Y
2012-05-15	J	12	3	2	530	554	1290	1745	736	1191	455	Y	N
2012-05-15	J	12	3	3	415.265	554	1040	1490	486	936	450	Y	N
2012-05-15	J	12	3	4	314	554	1010	1495	456	941	485	Y	N
2012-05-15	J	12	3	5	254.34	554	1045	1695	491	1141	650	Y	N
2012-05-15	J	12	3	6	226.865	554	1020	1560	466	1006	540	Y	N
2012-05-15	J	12	3	7	132.665	554	1175	1975	621	1421	800	Y	N
2012-05-15	J	12	3	8	78.5	554	1135	1855	581	1301	720	Y	N
2012-05-15	J	12	3	9	50.24	554	1425	0	871	-554	-1425	N	N
2012-05-15	J	12	4	1	803.84	554	1035	1410	481	856	375	Y	N
2012-05-15	J	12	4	2	530	554	1090	0	536	-554	-1090	N	N
2012-05-15	J	12	4	3	415.265	554	1160	1675	606	1121	515	Y	N
2012-05-15	J	12	4	4	314	554	1165	1735	611	1181	570	Y	N
2012-05-15	J	12	4	5	254.34	554	1300	1565	746	1011	265	Y	N
2012-05-15	J	12	4	6	226.865	554	1325	0	771	-554	-1325	N	N
2012-05-15	J	12	4	7	132.665	554	1205	1880	651	1326	675	Y	N
2012-05-15	J	12	4	8	78.5	554	1155	0	601	-554	-1155	N	N
2012-05-15	J	12	4	9	50.24	554	1580	0	1026	-554	-1580	N	N
2012-05-15	J	12	5	1	803.84	554	1025	1025	471	471	0	N	Y
2012-05-15	J	12	5	2	530	554	1200	1640	646	1086	440	Y	N
2012-05-15	J	12	5	3	415.265	554	1145	1680	591	1126	535	Y	N
2012-05-15	J	12	5	4	314	554	1570	0	1016	-554	-1570	N	N
2012-05-15	J	12	5	5	254.34	554	1300	1815	746	1261	515	Y	N
2012-05-15	J	12	5	6	226.865	554	1320	1940	766	1386	620	Y	N
2012-05-15	J	12	5	7	132.665	554	1205	1875	651	1321	670	Y	N
2012-05-15	J	12	5	8	78.5	554	1155	0	601	-554	-1155	N	N
2012-05-15	J	12	5	9	50.24	554	1580	0	1026	-554	-1580	N	N
2012-05-15	J	13	1	1	803.84	640	1127	1282	487	642	155	Y	N
2012-05-15	J	13	1	2	530	640	1297	1892	657	1252	595	Y	N
2012-05-15	J	13	1	3	415.265	640	1247	1342	607	702	95	N	Y
2012-05-15	J	13	1	4	314	640	1067	1112	427	472	45	Y	Y
2012-05-15	J	13	1	5	254.34	640	1367	0	727	-640	-1367	N	N
2012-05-15	J	13	1	6	226.865	640	1252	0	612	-640	-1252	N	N
2012-05-15	J	13	1	7	132.665	640	1377	0	737	-640	-1377	N	N
2012-05-15	J	13	1	8	78.5	640	1777	0	1137	-640	-1777	N	N
2012-05-15	J	13	1	9	50.24	640	1812	0	1172	-640	-1812	N	N
2012-05-15	J	13	2	1	803.84	640	1022	1192	382	552	170	Y	N
2012-05-15	J	13	2	2	530	640	1227	1247	587	607	20	N	Y
2012-05-15	J	13	2	3	415.265	640	1602	1717	962	1077	115	N	Y
2012-05-15	J	13	2	4	314	640	1517	0	877	-640	-1517	N	N
2012-05-15	J	13	2	5	254.34	640	1527	0	887	-640	-1527	N	N
2012-05-15	J	13	2	6	226.865	640	1257	0	617	-640	-1257	N	N
2012-05-15	J	13	2	7	132.665	640	1412	0	772	-640	-1412	N	N
2012-05-15	J	13	2	8	78.5	640	1272	0	632	-640	-1272	N	N
2012-05-15	J	13	2	9	50.24	640	1567	0	927	-640	-1567	N	N
2012-05-15	J	13	3	1	803.84	640	1147	1567	507	927	420	Y	N
2012-05-15	J	13	3	2	530	640	1187	1757	547	1117	570	Y	N
2012-05-15	J	13	3	3	415.265	640	1222	1802	582	1162	580	Y	N
2012-05-15	J	13	3	4	314	640	1122	1622	482	982	500	Y	N
2012-05-15	J	13	3	5	254.34	640	1312	1862	672	1222	550	Y	N
2012-05-15	J	13	3	6	226.865	640	1477	0	837	-640	-1477	N	N
2012-05-15	J	13	3	7	132.665	640	1347	0	707	-640	-1347	N	N
2012-05-15	J	13	3	8	78.5	640	1612	0	972	-640	-1612	N	N
2012-05-15	J	13	3	9	50.24	640	1712	0	1072	-640	-1712	N	N
2012-05-15	J	13	4	1	803.84	640	967	1257	327	617	290	Y	N
2012-05-15	J	13	4	2	530	640	1087	1422	447	782	335	Y	N
2012-05-15	J	13	4	3	415.265	640	1177	1777	537	1137	600	Y	N
2012-05-15	J	13	4	4	314	640	1317	1887	677	1247	570	Y	N
2012-05-15	J	13	4	5	254.34	640	1517	0	877	-640	-1517	N	N
2012-05-15	J	13	4	6	226.865	640	1257	1952	617	1312	695	Y	N
2012-05-15	J	13	4	7	132.665	640	1277	0	637	-640	-1277	N	N
2012-05-15	J	13	4	8	78.5	640	1042	0	402	-640	-1042	N	N
2012-05-15	J	13	4	9	50.24	640	1762	0	1122	-640	-1762	N	N
2012-05-15	J	13	5	1	803.84	640	1132	1427	492	787	295	Y	N
2012-05-15	J	13	5	2	530	640	1182	1687	542	1047	505	Y	N
2012-05-15	J	13	5	3	415.265	640	1102	1517	462	877	415	Y	N
2012-05-15	J	13	5	4	314	640	1297	2002	657	1362	705	Y	N
2012-05-15	J	13	5	5	254.34	640	1597	1597	957	957	0	N	Y
2012-05-15	J	13	5	6	226.865	640	1267	2007	627	1367	740	Y	N
2012-05-15	J	13	5	7	132.665	640	1347	0	707	-640	-1347	N	N
2012-05-15	J	13	5	8	78.5	640	1257	0	617	-640	-1257	N	N
2012-05-15	J	13	5	9	50.24	640	1672	0	1032	-640	-1672	N	N
2012-05-16	J	14	1	0	1256	585	1130	1390	545	805	260	Y	N
2012-05-16	J	14	2	0	1256	585	1150	1175	565	590	25	N	Y
2012-05-16	J	14	3	0	1256	585	990	990	405	405	0	N	Y
2012-05-16	J	14	4	0	1256	585	945	1215	360	630	270	Y	N
2012-05-16	J	14	5	0	1256	585	1190	1425	605	840	235	Y	N
2012-05-16	J	14	6	0	1256	585	1155	1175	570	590	20	N	Y
2012-05-16	J	14	7	0	1256	585	1165	1235	580	650	70	N	Y
2012-05-16	J	14	8	0	1256	585	1060	1225	475	640	165	Y	N
2012-05-16	J	14	9	0	1256	585	1125	1260	540	675	135	Y	N
2012-05-16	J	14	10	0	1256	585	1135	1300	550	715	165	Y	N
2012-05-16	J	14	11	0	1256	585	1010	1215	425	630	205	Y	N
2012-05-16	J	14	12	0	1256	585	1070	1080	485	495	10	N	Y
2012-05-16	J	14	13	0	1256	585	1195	1415	610	830	220	Y	N
2012-05-16	J	14	14	0	1256	585	1135	1180	550	595	45	N	Y
2012-05-16	J	14	15	0	1256	585	1200	1435	615	850	235	Y	N
2012-05-16	J	14	16	0	1256	585	1155	1210	570	625	55	N	Y
2012-05-16	J	14	17	0	1256	585	1010	1015	425	430	5	N	Y
2012-05-16	J	14	18	0	1256	585	1150	1230	565	645	80	N	Y
2012-05-16	J	14	19	0	1256	585	1245	1245	660	660	0	N	Y
2012-05-16	J	14	20	0	1256	585	1080	1245	495	660	165	Y	N
2012-05-16	J	14	21	0	1256	585	1095	1115	510	530	20	N	Y
2012-05-16	J	14	22	0	1256	585	1205	1525	620	940	320	Y	N
2012-05-16	J	14	23	0	1256	585	1215	1420	630	835	205	Y	N
2012-05-16	J	14	24	0	1256	585	935	1150	350	565	215	Y	N
2012-05-16	J	14	25	0	1256	585	925	1170	340	585	245	Y	N
2012-05-16	J	14	26	0	1256	585	1155	1355	570	770	200	Y	N
2012-05-16	J	14	27	0	1256	585	1115	1180	530	595	65	N	Y
2012-05-16	J	14	28	0	1256	585	1020	1050	435	465	30	N	Y
2012-05-16	J	14	29	0	1256	585	1040	1275	455	690	235	Y	N
2012-05-16	J	14	30	0	1256	585	1055	1205	470	620	150	Y	N
2012-05-16	J	14	31	0	1256	585	1170	1180	585	595	10	N	Y
2012-05-16	J	14	32	0	1256	585	1040	1115	455	530	75	Y	N
2012-05-16	J	14	33	0	1256	585	1090	1115	505	530	25	N	Y
2012-05-16	J	14	34	0	1256	585	1125	1195	540	610	70	Y	N
2012-05-16	J	14	35	0	1256	585	1190	1200	605	615	10	Y	N
2012-05-16	J	15	36	0	1256	667	1067	1067	400	400	0	N	Y
2012-05-16	J	15	37	0	1256	667	1127	1147	460	480	20	N	Y
2012-05-16	J	15	38	0	1256	667	1242	1257	575	590	15	N	Y
2012-05-16	J	15	39	0	1256	667	1162	1207	495	540	45	N	Y
2012-05-16	J	15	40	0	1256	667	1022	1122	355	455	100	N	Y
2012-05-16	J	15	41	0	1256	667	1052	1067	385	400	15	N	Y
2012-05-16	J	15	42	0	1256	667	1177	1182	510	515	5	N	Y
2012-05-16	J	15	43	0	1256	667	1137	1162	470	495	25	N	Y
2012-05-16	J	15	44	0	1256	667	1072	1132	405	465	60	N	Y
2012-05-16	J	15	45	0	1256	667	1122	1142	455	475	20	Y	N
2012-05-16	J	15	46	0	1256	667	1107	1217	440	550	110	Y	N
2012-05-16	J	15	47	0	1256	667	1087	1187	420	520	100	Y	N
2012-05-16	J	15	48	0	1256	667	1192	1467	525	800	275	Y	N
2012-05-16	J	15	49	0	1256	667	1217	1522	550	855	305	Y	N
2012-05-16	J	15	50	0	1256	667	1157	1237	490	570	80	N	Y
2012-05-16	J	15	51	0	1256	667	1222	1497	555	830	275	Y	N
2012-05-16	J	15	52	0	1256	667	1067	1122	400	455	55	N	Y
2012-05-16	J	15	53	0	1256	667	1232	1282	565	615	50	Y	N
2012-05-16	J	15	54	0	1256	667	1032	1052	365	385	20	N	Y
2012-05-16	J	15	55	0	1256	667	1127	1272	460	605	145	Y	N
2012-05-16	J	15	56	0	1256	667	1202	1437	535	770	235	Y	N
2012-05-16	J	15	57	0	1256	667	1162	1477	495	810	315	Y	N
2012-05-16	J	15	58	0	1256	667	1102	1147	435	480	45	N	Y
2012-05-16	J	15	59	0	1256	667	1077	1157	410	490	80	Y	N
2012-05-16	J	15	60	0	1256	667	1102	1192	435	525	90	Y	N
2012-05-16	J	15	61	0	1256	667	1107	1242	440	575	135	Y	N
2012-05-16	J	15	62	0	1256	667	1172	1362	505	695	190	Y	N
2012-05-16	J	15	63	0	1256	667	1127	1372	460	705	245	Y	N
2012-05-16	J	15	64	0	1256	667	1072	1097	405	430	25	N	Y
2012-05-16	J	15	65	0	1256	667	1117	1152	450	485	35	N	Y
2012-05-22	A	1	1	0	1256	595	1431	1651	836	1056	220	Y	N
2012-05-22	A	1	1	1	803.84	595	1261	1481	666	886	220	N	Y
2012-05-22	A	1	1	2	530	595	1606	2016	1011	1421	410	Y	N
2012-05-22	A	1	1	3	415.265	595	1356	1446	761	851	90	N	Y
2012-05-22	A	1	1	4	314	595	1481	1571	886	976	90	N	Y
2012-05-22	A	1	1	5	254.34	595	1361	1476	766	881	115	N	Y
2012-05-22	A	1	1	6	226.865	595	1511	2516	916	1921	1005	Y	N
2012-05-22	A	1	1	7	132.665	595	2636	2771	2041	2176	135	N	Y
2012-05-22	A	1	1	8	78.5	595	2971	3061	2376	2466	90	N	Y
2012-05-22	A	1	1	9	50.24	595	2801	3396	2206	2801	595	Y	N
2012-05-22	A	1	2	0	1256	595	1426	1516	831	921	90	N	Y
2012-05-22	A	1	2	1	803.84	595	1316	1356	721	761	40	N	Y
2012-05-22	A	1	2	2	530	595	1156	1741	561	1146	585	Y	N
2012-05-22	A	1	2	3	415.265	595	1861	2776	1266	2181	915	Y	N
2012-05-22	A	1	2	4	314	595	1581	2551	986	1956	970	Y	N
2012-05-22	A	1	2	5	254.34	595	1816	3106	1221	2511	1290	Y	N
2012-05-22	A	1	2	6	226.865	595	2406	0	1811	-595	-2406	N	N
2012-05-22	A	1	2	7	132.665	595	1501	2831	906	2236	1330	Y	N
2012-05-22	A	1	2	8	78.5	595	2726	0	2131	-595	-2726	N	N
2012-05-22	A	1	2	9	50.24	595	3326	3356	2731	2761	30	N	Y
2012-05-22	A	1	3	0	1256	595	1281	1346	686	751	65	N	Y
2012-05-22	A	1	3	1	803.84	595	1621	1706	1026	1111	85	N	Y
2012-05-22	A	1	3	2	530	595	1617	1617	1022	1022	0	N	Y
2012-05-22	A	1	3	3	415.265	595	1646	1686	1051	1091	40	N	Y
2012-05-22	A	1	3	4	314	595	1586	2701	991	2106	1115	Y	N
2012-05-22	A	1	3	5	254.34	595	1491	1561	896	966	70	N	Y
2012-05-22	A	1	3	6	226.865	595	1521	2406	926	1811	885	Y	N
2012-05-22	A	1	3	7	132.665	595	1916	0	1321	-595	-1916	N	N
2012-05-22	A	1	3	8	78.5	595	1341	3006	746	2411	1665	Y	N
2012-05-22	A	1	3	9	50.24	595	2366	0	1771	-595	-2366	N	N
2012-05-22	A	1	4	0	1256	595	1426	1886	831	1291	460	Y	N
2012-05-22	A	1	4	1	803.84	595	1806	2166	1211	1571	360	Y	N
2012-05-22	A	1	4	2	530	595	1706	1826	1111	1231	120	N	Y
2012-05-22	A	1	4	3	415.265	595	1506	1586	911	991	80	N	y
2012-05-22	A	1	4	4	314	595	1456	2321	861	1726	865	Y	N
2012-05-22	A	1	4	5	254.34	595	1551	2331	956	1736	780	Y	N
2012-05-22	A	1	4	6	226.865	595	2921	0	2326	-595	-2921	N	N
2012-05-22	A	1	4	7	132.665	595	1446	2811	851	2216	1365	Y	N
2012-05-22	A	1	4	8	78.5	595	3101	0	2506	-595	-3101	N	N
2012-05-22	A	1	4	9	50.24	595	2641	0	2046	-595	-2641	N	N
2012-05-22	A	1	5	0	1256	595	1306	1436	711	841	130	N	Y
2012-05-22	A	1	5	1	803.84	595	1351	1391	756	796	40	N	Y
2012-05-22	A	1	5	2	530	595	1346	1901	751	1306	555	Y	N
2012-05-22	A	1	5	3	415.265	595	1381	2556	786	1961	1175	Y	N
2012-05-22	A	1	5	4	314	595	1436	1706	841	1111	270	N	Y
2012-05-22	A	1	5	5	254.34	595	1501	1771	906	1176	270	N	Y
2012-05-22	A	1	5	6	226.865	595	1516	2376	921	1781	860	Y	N
2012-05-22	A	1	5	7	132.665	595	2001	2851	1406	2256	850	Y	N
2012-05-22	A	1	5	8	78.5	595	1386	3071	791	2476	1685	Y	N
2012-05-22	A	1	5	9	50.24	595	2371	0	1776	-595	-2371	N	N
2012-05-23	A	2	1	0	1256	658	1621	1631	963	973	10	N	Y
2012-05-23	A	2	1	1	803.84	658	1411	1451	753	793	40	N	Y
2012-05-23	A	2	1	2	530	658	1761	2686	1103	2028	925	Y	N
2012-05-23	A	2	1	3	415.265	658	1091	1221	433	563	130	N	Y
2012-05-23	A	2	1	4	314	658	1836	2751	1178	2093	915	Y	N
2012-05-23	A	2	1	5	254.34	658	2366	3311	1708	2653	945	Y	N
2012-05-23	A	2	1	6	226.865	658	1706	2956	1048	2298	1250	Y	N
2012-05-23	A	2	1	7	132.665	658	1841	0	1183	-658	-1841	N	N
2012-05-23	A	2	1	8	78.5	658	2986	0	2328	-658	-2986	N	N
2012-05-23	A	2	1	9	50.24	658	2801	0	2143	-658	-2801	N	N
2012-05-23	A	2	2	0	1256	658	1576	1611	918	953	35	N	Y
2012-05-23	A	2	2	1	803.84	658	1251	1336	593	678	85	N	Y
2012-05-23	A	2	2	2	530	658	1696	1971	1038	1313	275	N	Y
2012-05-23	A	2	2	3	415.265	658	2861	3191	2203	2533	330	Y	N
2012-05-23	A	2	2	4	314	658	2921	0	2263	-658	-2921	N	N
2012-05-23	A	2	2	5	254.34	658	2891	0	2233	-658	-2891	N	N
2012-05-23	A	2	2	6	226.865	658	1786	2986	1128	2328	1200	N	Y
2012-05-23	A	2	2	7	132.665	658	2881	0	2223	-658	-2881	N	N
2012-05-23	A	2	2	8	78.5	658	1726	0	1068	-658	-1726	N	N
2012-05-23	A	2	2	9	50.24	658	2681	0	2023	-658	-2681	N	N
2012-05-23	A	2	3	0	1256	658	1046	1116	388	458	70	N	Y
2012-05-23	A	2	3	1	803.84	658	1801	2316	1143	1658	515	Y	N
2012-05-23	A	2	3	2	530	658	1276	1341	618	683	65	N	Y
2012-05-23	A	2	3	3	415.265	658	1451	1491	793	833	40	N	Y
2012-05-23	A	2	3	4	314	658	2911	3186	2253	2528	275	N	Y
2012-05-23	A	2	3	5	254.34	658	2676	2686	2018	2028	10	N	Y
2012-05-23	A	2	3	6	226.865	658	1656	3246	998	2588	1590	Y	N
2012-05-23	A	2	3	7	132.665	658	2631	0	1973	-658	-2631	N	N
2012-05-23	A	2	3	8	78.5	658	3171	0	2513	-658	-3171	N	N
2012-05-23	A	2	3	9	50.24	658	1836	0	1178	-658	-1836	N	N
2012-05-23	A	2	4	0	1256	658	1151	1161	493	503	10	N	Y
2012-05-23	A	2	4	1	803.84	658	1326	1391	668	733	65	N	Y
2012-05-23	A	2	4	2	530	658	2371	2456	1713	1798	85	N	Y
2012-05-23	A	2	4	3	415.265	658	1496	2306	838	1648	810	Y	N
2012-05-23	A	2	4	4	314	658	1471	1591	813	933	120	N	Y
2012-05-23	A	2	4	5	254.34	658	2681	0	2023	-658	-2681	N	N
2012-05-23	A	2	4	6	226.865	658	2181	0	1523	-658	-2181	N	N
2012-05-23	A	2	4	7	132.665	658	1626	3106	968	2448	1480	Y	N
2012-05-23	A	2	4	8	78.5	658	1751	0	1093	-658	-1751	N	N
2012-05-23	A	2	4	9	50.24	658	1586	3216	928	2558	1630	Y	N
2012-05-23	A	2	5	0	1256	658	1431	1576	773	918	145	N	Y
2012-05-23	A	2	5	1	803.84	658	1591	1786	933	1128	195	N	Y
2012-05-23	A	2	5	2	530	658	1466	1517	808	859	51	N	Y
2012-05-23	A	2	5	3	415.265	658	1476	1591	818	933	115	N	Y
2012-05-23	A	2	5	4	314	658	2471	2481	1813	1823	10	N	Y
2012-05-23	A	2	5	5	254.34	658	2626	3416	1968	2758	790	Y	N
2012-05-23	A	2	5	6	226.865	658	1756	2876	1098	2218	1120	Y	N
2012-05-23	A	2	5	7	132.665	658	2926	3071	2268	2413	145	N	Y
2012-05-23	A	2	5	8	78.5	658	1896	3491	1238	2833	1595	Y	N
2012-05-23	A	2	5	9	50.24	658	1821	0	1163	-658	-1821	N	N
2012-05-23	A	3	1	0	1256	640	1170	1270	530	630	100	N	Y
2012-05-23	A	3	1	1	803.84	640	1920	1980	1280	1340	60	N	Y
2012-05-23	A	3	1	2	530	640	1920	1930	1280	1290	10	N	Y
2012-05-23	A	3	1	3	415.265	640	2425	2650	1785	2010	225	Y	N
2012-05-23	A	3	1	4	314	640	1410	1475	770	835	65	N	Y
2012-05-23	A	3	1	5	254.34	640	1940	3256	1300	2616	1316	Y	N
2012-05-23	A	3	1	6	226.865	640	2910	0	2270	-640	-2910	N	N
2012-05-23	A	3	1	7	132.665	640	1385	1475	745	835	90	N	Y
2012-05-23	A	3	1	8	78.5	640	3291	0	2651	-640	-3291	N	N
2012-05-23	A	3	1	9	50.24	640	3341	0	2701	-640	-3341	N	N
2012-05-23	A	3	2	0	1256	640	1425	1440	785	800	15	N	Y
2012-05-23	A	3	2	1	803.84	640	1450	1690	810	1050	240	Y	N
2012-05-23	A	3	2	2	530	640	1645	2880	1005	2240	1235	Y	N
2012-05-23	A	3	2	3	415.265	640	2740	2820	2100	2180	80	N	Y
2012-05-23	A	3	2	4	314	640	3075	0	2435	-640	-3075	N	N
2012-05-23	A	3	2	5	254.34	640	1450	1520	810	880	70	N	Y
2012-05-23	A	3	2	6	226.865	640	2890	0	2250	-640	-2890	N	N
2012-05-23	A	3	2	7	132.665	640	3035	0	2395	-640	-3035	N	N
2012-05-23	A	3	2	8	78.5	640	1800	0	1160	-640	-1800	N	N
2012-05-23	A	3	2	9	50.24	640	3466	0	2826	-640	-3466	N	N
2012-05-23	A	3	3	0	1256	640	1360	1535	720	895	175	N	Y
2012-05-23	A	3	3	1	803.84	640	1250	1255	610	615	5	N	Y
2012-05-23	A	3	3	2	530	640	2740	2910	2100	2270	170	Y	N
2012-05-23	A	3	3	3	415.265	640	1410	1490	770	850	80	N	Y
2012-05-23	A	3	3	4	314	640	2770	0	2130	-640	-2770	N	N
2012-05-23	A	3	3	5	254.34	640	2665	0	2025	-640	-2665	N	N
2012-05-23	A	3	3	6	226.865	640	2425	0	1785	-640	-2425	N	N
2012-05-23	A	3	3	7	132.665	640	1790	0	1150	-640	-1790	N	N
2012-05-23	A	3	3	8	78.5	640	1685	0	1045	-640	-1685	N	N
2012-05-23	A	3	3	9	50.24	640	3461	0	2821	-640	-3461	N	N
2012-05-23	A	3	4	0	1256	640	1120	1190	480	550	70	N	Y
2012-05-23	A	3	4	1	803.84	640	2545	2575	1905	1935	30	N	Y
2012-05-23	A	3	4	2	530	640	2420	2530	1780	1890	110	N	Y
2012-05-23	A	3	4	3	415.265	640	1720	1820	1080	1180	100	N	Y
2012-05-23	A	3	4	4	314	640	2605	2785	1965	2145	180	N	Y
2012-05-23	A	3	4	5	254.34	640	1465	1560	825	920	95	N	Y
2012-05-23	A	3	4	6	226.865	640	2785	0	2145	-640	-2785	N	N
2012-05-23	A	3	4	7	132.665	640	1540	3401	900	2761	1861	Y	N
2012-05-23	A	3	4	8	78.5	640	2630	0	1990	-640	-2630	N	N
2012-05-23	A	3	4	9	50.24	640	2790	0	2150	-640	-2790	N	N
2012-05-23	A	3	5	0	1256	640	1900	2105	1260	1465	205	N	Y
2012-05-23	A	3	5	1	803.84	640	2530	2545	1890	1905	15	N	Y
2012-05-23	A	3	5	2	530	640	1410	1530	770	890	120	N	Y
2012-05-23	A	3	5	3	415.265	640	1460	1580	820	940	120	N	Y
2012-05-23	A	3	5	4	314	640	1315	1380	675	740	65	N	Y
2012-05-23	A	3	5	5	254.34	640	1580	1585	940	945	5	N	Y
2012-05-23	A	3	5	6	226.865	640	1425	1475	785	835	50	N	Y
2012-05-23	A	3	5	7	132.665	640	2880	0	2240	-640	-2880	N	N
2012-05-23	A	3	5	8	78.5	640	2850	0	2210	-640	-2850	N	N
2012-05-23	A	3	5	9	50.24	640	2900	0	2260	-640	-2900	N	N
2012-05-25	A	4	1	0	1256	602	1637	2012	1035	1410	375	Y	N
2012-05-25	A	4	1	1	803.84	602	1822	2188	1220	1586	366	Y	N
2012-05-25	A	4	1	2	530	602	1262	1292	660	690	30	N	Y
2012-05-25	A	4	1	3	415.265	602	1962	1982	1360	1380	20	N	Y
2012-05-25	A	4	1	4	314	602	1752	2587	1150	1985	835	Y	N
2012-05-25	A	4	1	5	254.34	602	2152	3172	1550	2570	1020	Y	N
2012-05-25	A	4	1	6	226.865	602	2547	0	1945	-602	-2547	N	N
2012-05-25	A	4	1	7	132.665	602	2727	0	2125	-602	-2727	N	N
2012-05-25	A	4	1	8	78.5	602	1832	0	1230	-602	-1832	N	N
2012-05-25	A	4	1	9	50.24	602	2092	2977	1490	2375	885	N	N
2012-05-25	A	4	2	0	1256	602	1477	2002	875	1400	525	Y	N
2012-05-25	A	4	2	1	803.84	602	1817	1902	1215	1300	85	N	Y
2012-05-25	A	4	2	2	530	602	1812	2507	1210	1905	695	Y	N
2012-05-25	A	4	2	3	415.265	602	2137	2312	1535	1710	175	N	Y
2012-05-25	A	4	2	4	314	602	1912	2732	1310	2130	820	Y	N
2012-05-25	A	4	2	5	254.34	602	2622	3287	2020	2685	665	Y	N
2012-05-25	A	4	2	6	226.865	602	2982	0	2380	-602	-2982	N	N
2012-05-25	A	4	2	7	132.665	602	1452	2647	850	2045	1195	Y	N
2012-05-25	A	4	2	8	78.5	602	2712	0	2110	-602	-2712	N	N
2012-05-25	A	4	2	9	50.24	602	3207	0	2605	-602	-3207	N	N
2012-05-25	A	4	3	0	1256	602	1532	1552	930	950	20	N	Y
2012-05-25	A	4	3	1	803.84	602	2047	2137	1445	1535	90	N	Y
2012-05-25	A	4	3	2	530	602	1932	1972	1330	1370	40	N	Y
2012-05-25	A	4	3	3	415.265	602	1327	1392	725	790	65	N	Y
2012-05-25	A	4	3	4	314	602	2477	3377	1875	2775	900	Y	N
2012-05-25	A	4	3	5	254.34	602	2262	3342	1660	2740	1080	Y	N
2012-05-25	A	4	3	6	226.865	602	2347	0	1745	-602	-2347	N	N
2012-05-25	A	4	3	7	132.665	602	2622	3107	2020	2505	485	N	Y
2012-05-25	A	4	3	8	78.5	602	2857	0	2255	-602	-2857	N	N
2012-05-25	A	4	3	9	50.24	602	2582	0	1980	-602	-2582	N	N
2012-05-25	A	4	4	0	1256	602	1277	1312	675	710	35	N	Y
2012-05-25	A	4	4	1	803.84	602	1182	1262	580	660	80	N	Y
2012-05-25	A	4	4	2	530	602	1842	2582	1240	1980	740	Y	N
2012-05-25	A	4	4	3	415.265	602	1432	2322	830	1720	890	Y	N
2012-05-25	A	4	4	4	314	602	2077	2352	1475	1750	275	N	Y
2012-05-25	A	4	4	5	254.34	602	2517	3437	1915	2835	920	Y	N
2012-05-25	A	4	4	6	226.865	602	1662	2607	1060	2005	945	Y	N
2012-05-25	A	4	4	7	132.665	602	1532	3172	930	2570	1640	Y	N
2012-05-25	A	4	4	8	78.5	602	2657	0	2055	-602	-2657	N	N
2012-05-25	A	4	4	9	50.24	602	2927	0	2325	-602	-2927	N	N
2012-05-25	A	4	5	0	1256	602	1797	1847	1195	1245	50	N	Y
2012-05-25	A	4	5	1	803.84	602	1331	1432	729	830	101	N	Y
2012-05-25	A	4	5	2	530	602	2462	2682	1860	2080	220	Y	N
2012-05-25	A	4	5	3	415.265	602	2422	3072	1820	2470	650	Y	N
2012-05-25	A	4	5	4	314	602	1767	2417	1165	1815	650	Y	N
2012-05-25	A	4	5	5	254.34	602	1782	2802	1180	2200	1020	Y	N
2012-05-25	A	4	5	6	226.865	602	1822	2842	1220	2240	1020	Y	N
2012-05-25	A	4	5	7	132.665	602	2192	2967	1590	2365	775	N	Y
2012-05-25	A	4	5	8	78.5	602	2977	3157	2375	2555	180	N	Y
2012-05-25	A	4	5	9	50.24	602	2792	0	2190	-602	-2792	N	N
2012-05-27	A	5	1	0	1256	608	1274	1294	666	686	20	N	Y
2012-05-27	A	5	1	1	803.84	608	1389	1514	781	906	125	N	Y
2012-05-27	A	5	1	2	530	608	1329	1544	721	936	215	Y	N
2012-05-27	A	5	1	3	415.265	608	2789	2869	2181	2261	80	N	Y
2012-05-27	A	5	1	4	314	608	1654	1714	1046	1106	60	N	Y
2012-05-27	A	5	1	5	254.34	608	1794	3134	1186	2526	1340	Y	N
2012-05-27	A	5	1	6	226.865	608	3394	0	2786	-608	-3394	N	N
2012-05-27	A	5	1	7	132.665	608	2034	0	1426	-608	-2034	N	N
2012-05-27	A	5	1	8	78.5	608	3369	0	2761	-608	-3369	N	N
2012-05-27	A	5	1	9	50.24	608	1789	0	1181	-608	-1789	N	N
2012-05-27	A	5	2	0	1256	608	1554	1699	946	1091	145	N	Y
2012-05-27	A	5	2	1	803.84	608	1704	1914	1096	1306	210	Y	N
2012-05-27	A	5	2	2	530	608	1754	1789	1146	1181	35	N	Y
2012-05-27	A	5	2	3	415.265	608	1564	1724	956	1116	160	N	Y
2012-05-27	A	5	2	4	314	608	2159	2954	1551	2346	795	Y	N
2012-05-27	A	5	2	5	254.34	608	1809	1864	1201	1256	55	N	Y
2012-05-27	A	5	2	6	226.865	608	3269	3474	2661	2866	205	N	Y
2012-05-27	A	5	2	7	132.665	608	1834	0	1226	-608	-1834	N	N
2012-05-27	A	5	2	8	78.5	608	2204	0	1596	-608	-2204	N	N
2012-05-27	A	5	2	9	50.24	608	2009	2099	1401	1491	90	N	Y
2012-05-27	A	5	3	0	1256	608	1384	1389	776	781	5	N	Y
2012-05-27	A	5	3	1	803.84	608	1304	1449	696	841	145	N	Y
2012-05-27	A	5	3	2	530	608	1744	2699	1136	2091	955	Y	N
2012-05-27	A	5	3	3	415.265	608	1579	2174	971	1566	595	Y	N
2012-05-27	A	5	3	4	314	608	1474	1559	866	951	85	N	Y
2012-05-27	A	5	3	5	254.34	608	1574	1919	966	1311	345	Y	N
2012-05-27	A	5	3	6	226.865	608	1604	2849	996	2241	1245	Y	N
2012-05-27	A	5	3	7	132.665	608	1474	2899	866	2291	1425	Y	N
2012-05-27	A	5	3	8	78.5	608	1584	3059	976	2451	1475	Y	N
2012-05-27	A	5	3	9	50.24	608	0	0	-608	-608	0	NN	NN
2012-05-27	A	5	4	0	1256	608	1159	1314	551	706	155	Y	N
2012-05-27	A	5	4	1	803.84	608	1709	2689	1101	2081	980	Y	N
2012-05-27	A	5	4	2	530	608	1964	2814	1356	2206	850	Y	N
2012-05-27	A	5	4	3	415.265	608	2629	2729	2021	2121	100	N	Y
2012-05-27	A	5	4	4	314	608	1304	1519	696	911	215	N	Y
2012-05-27	A	5	4	5	254.34	608	2399	0	1791	-608	-2399	N	N
2012-05-27	A	5	4	6	226.865	608	1399	1859	791	1251	460	N	Y
2012-05-27	A	5	4	7	132.665	608	2904	0	2296	-608	-2904	N	N
2012-05-27	A	5	4	8	78.5	608	1729	3414	1121	2806	1685	Y	N
2012-05-27	A	5	4	9	50.24	608	1929	0	1321	-608	-1929	N	N
2012-05-27	A	5	5	0	1256	608	1334	1339	726	731	5	N	Y
2012-05-27	A	5	5	1	803.84	608	1719	2654	1111	2046	935	Y	N
2012-05-27	A	5	5	2	530	608	2534	3184	1926	2576	650	Y	N
2012-05-27	A	5	5	3	415.265	608	1794	1794	1186	1186	0	N	Y
2012-05-27	A	5	5	4	314	608	1754	2849	1146	2241	1095	Y	N
2012-05-27	A	5	5	5	254.34	608	1589	1729	981	1121	140	N	Y
2012-05-27	A	5	5	6	226.865	608	1749	1759	1141	1151	10	N	Y
2012-05-27	A	5	5	7	132.665	608	1879	2064	1271	1456	185	N	Y
2012-05-27	A	5	5	8	78.5	608	3469	0	2861	-608	-3469	N	N
2012-05-27	A	5	5	9	50.24	608	3134	0	2526	-608	-3134	N	N
2012-05-27	A	6	1	0	1256	701	1677	1702	976	1001	25	N	Y
2012-05-27	A	6	1	1	803.84	701	1972	2287	1271	1586	315	Y	N
2012-05-27	A	6	1	2	530	701	1722	1782	1021	1081	60	N	Y
2012-05-27	A	6	1	3	415.265	701	2807	2982	2106	2281	175	N	Y
2012-05-27	A	6	1	4	314	701	2592	2827	1891	2126	235	N	Y
2012-05-27	A	6	1	5	254.34	701	1792	2917	1091	2216	1125	Y	N
2012-05-27	A	6	1	6	226.865	701	1662	1827	961	1126	165	N	Y
2012-05-27	A	6	1	7	132.665	701	2192	0	1491	-701	-2192	N	N
2012-05-27	A	6	1	8	78.5	701	3547	0	2846	-701	-3547	N	N
2012-05-27	A	6	1	9	50.24	701	1802	0	1101	-701	-1802	N	N
2012-05-27	A	6	2	0	1256	701	1572	1597	871	896	25	N	Y
2012-05-27	A	6	2	1	803.84	701	1407	1512	706	811	105	N	Y
2012-05-27	A	6	2	2	530	701	2147	2277	1446	1576	130	N	Y
2012-05-27	A	6	2	3	415.265	701	2777	3202	2076	2501	425	Y	N
2012-05-27	A	6	2	4	314	701	1772	1787	1071	1086	15	N	Y
2012-05-27	A	6	2	5	254.34	701	1572	1602	871	901	30	N	Y
2012-05-27	A	6	2	6	226.865	701	3157	0	2456	-701	-3157	N	N
2012-05-27	A	6	2	7	132.665	701	1987	3497	1286	2796	1510	Y	N
2012-05-27	A	6	2	8	78.5	701	2482	0	1781	-701	-2482	N	N
2012-05-27	A	6	2	9	50.24	701	1827	2032	1126	1331	205	N	Y
2012-05-27	A	6	3	0	1256	701	1532	1827	831	1126	295	N	Y
2012-05-27	A	6	3	1	803.84	701	1682	2212	981	1511	530	Y	N
2012-05-27	A	6	3	2	530	701	1422	1632	721	931	210	N	Y
2012-05-27	A	6	3	3	415.265	701	1582	1612	881	911	30	N	Y
2012-05-27	A	6	3	4	314	701	2102	2937	1401	2236	835	Y	N
2012-05-27	A	6	3	5	254.34	701	1737	3412	1036	2711	1675	Y	N
2012-05-27	A	6	3	6	226.865	701	1982	2897	1281	2196	915	Y	N
2012-05-27	A	6	3	7	132.665	701	1727	1737	1026	1036	10	N	Y
2012-05-27	A	6	3	8	78.5	701	1747	1947	1046	1246	200	N	Y
2012-05-27	A	6	3	9	50.24	701	2502	0	1801	-701	-2502	N	N
2012-05-27	A	6	4	0	1256	701	1702	1727	1001	1026	25	N	Y
2012-05-27	A	6	4	1	803.84	701	1697	1952	996	1251	255	N	Y
2012-05-27	A	6	4	2	530	701	1802	1837	1101	1136	35	N	Y
2012-05-27	A	6	4	3	415.265	701	1882	2522	1181	1821	640	Y	N
2012-05-27	A	6	4	4	314	701	1787	2682	1086	1981	895	Y	N
2012-05-27	A	6	4	5	254.34	701	2617	3507	1916	2806	890	Y	N
2012-05-27	A	6	4	6	226.865	701	2442	3112	1741	2411	670	Y	N
2012-05-27	A	6	4	7	132.665	701	3067	3122	2366	2421	55	N	Y
2012-05-27	A	6	4	8	78.5	701	2862	0	2161	-701	-2862	N	N
2012-05-27	A	6	4	9	50.24	701	2442	0	1741	-701	-2442	N	N
2012-05-27	A	6	5	0	1256	701	1697	1782	996	1081	85	N	Y
2012-05-27	A	6	5	1	803.84	701	2162	2437	1461	1736	275	N	Y
2012-05-27	A	6	5	2	530	701	1872	2622	1171	1921	750	Y	N
2012-05-27	A	6	5	3	415.265	701	1812	1847	1111	1146	35	N	Y
2012-05-27	A	6	5	4	314	701	1817	2952	1116	2251	1135	Y	N
2012-05-27	A	6	5	5	254.34	701	1797	2707	1096	2006	910	Y	N
2012-05-27	A	6	5	6	226.865	701	2042	2942	1341	2241	900	Y	N
2012-05-27	A	6	5	7	132.665	701	2362	0	1661	-701	-2362	N	N
2012-05-27	A	6	5	8	78.5	701	1732	3187	1031	2486	1455	Y	N
2012-05-27	A	6	5	9	50.24	701	2057	0	1356	-701	-2057	N	N
2012-05-27	A	7	1	0	1256	704	1575	1705	871	1001	130	N	Y
2012-05-27	A	7	1	1	803.84	704	1590	1680	886	976	90	N	Y
2012-05-27	A	7	1	2	530	704	2082	2690	1378	1986	608	Y	N
2012-05-27	A	7	1	3	415.265	704	1760	1925	1056	1221	165	N	Y
2012-05-27	A	7	1	4	314	704	2955	0	2251	-704	-2955	N	N
2012-05-27	A	7	1	5	254.34	704	1605	2390	901	1686	785	Y	N
2012-05-27	A	7	1	6	226.865	704	2285	3175	1581	2471	890	Y	N
2012-05-27	A	7	1	7	132.665	704	1675	1775	971	1071	100	N	Y
2012-05-27	A	7	1	8	78.5	704	1450	2545	746	1841	1095	Y	N
2012-05-27	A	7	1	9	50.24	704	1740	0	1036	-704	-1740	N	N
2012-05-27	A	7	2	0	1256	704	1450	1685	746	981	235	Y	N
2012-05-27	A	7	2	1	803.84	704	1575	2085	871	1381	510	Y	N
2012-05-27	A	7	2	2	530	704	1805	1810	1101	1106	5	N	Y
2012-05-27	A	7	2	3	415.265	704	2470	2950	1766	2246	480	Y	N
2012-05-27	A	7	2	4	314	704	2505	3060	1801	2356	555	Y	N
2012-05-27	A	7	2	5	254.34	704	1630	1940	926	1236	310	N	Y
2012-05-27	A	7	2	6	226.865	704	2565	3420	1861	2716	855	Y	N
2012-05-27	A	7	2	7	132.665	704	2730	2840	2026	2136	110	N	Y
2012-05-27	A	7	2	8	78.5	704	1325	2840	621	2136	1515	Y	N
2012-05-27	A	7	2	9	50.24	704	3265	0	2561	-704	-3265	N	N
2012-05-27	A	7	3	0	1256	704	1570	1730	866	1026	160	N	Y
2012-05-27	A	7	3	1	803.84	704	1775	2355	1071	1651	580	Y	N
2012-05-27	A	7	3	2	530	704	1630	2265	926	1561	635	Y	N
2012-05-27	A	7	3	3	415.265	704	2260	2880	1556	2176	620	Y	N
2012-05-27	A	7	3	4	314	704	2080	2845	1376	2141	765	Y	N
2012-05-27	A	7	3	5	254.34	704	2600	3510	1896	2806	910	Y	N
2012-05-27	A	7	3	6	226.865	704	2295	2335	1591	1631	40	N	Y
2012-05-27	A	7	3	7	132.665	704	2390	0	1686	-704	-2390	N	N
2012-05-27	A	7	3	8	78.5	704	2090	0	1386	-704	-2090	N	N
2012-05-27	A	7	3	9	50.24	704	2800	3015	2096	2311	215	N	Y
2012-05-27	A	7	4	0	1256	704	1420	1460	716	756	40	N	Y
2012-05-27	A	7	4	1	803.84	704	1620	1670	916	966	50	N	Y
2012-05-27	A	7	4	2	530	704	1510	1630	806	926	120	N	Y
2012-05-27	A	7	4	3	415.265	704	1795	1870	1091	1166	75	N	Y
2012-05-27	A	7	4	4	314	704	1625	1700	921	996	75	N	Y
2012-05-27	A	7	4	5	254.34	704	2150	3180	1446	2476	1030	Y	N
2012-05-27	A	7	4	6	226.865	704	1600	2615	896	1911	1015	Y	N
2012-05-27	A	7	4	7	132.665	704	2435	3195	1731	2491	760	Y	N
2012-05-27	A	7	4	8	78.5	704	1775	3040	1071	2336	1265	Y	N
2012-05-27	A	7	4	9	50.24	704	3135	0	2431	-704	-3135	N	N
2012-05-27	A	7	5	0	1256	704	1615	1615	911	911	0	N	Y
2012-05-27	A	7	5	1	803.84	704	1370	2030	666	1326	660	Y	N
2012-05-27	A	7	5	2	530	704	1860	2335	1156	1631	475	Y	N
2012-05-27	A	7	5	3	415.265	704	2570	2585	1866	1881	15	N	Y
2012-05-27	A	7	5	4	314	704	2185	2745	1481	2041	560	Y	N
2012-05-27	A	7	5	5	254.34	704	1995	2025	1291	1321	30	N	Y
2012-05-27	A	7	5	6	226.865	704	1875	2860	1171	2156	985	Y	N
2012-05-27	A	7	5	7	132.665	704	1890	2760	1186	2056	870	Y	N
2012-05-27	A	7	5	8	78.5	704	3060	0	2356	-704	-3060	N	N
2012-05-27	A	7	5	9	50.24	704	2380	0	1676	-704	-2380	N	N
2012-05-30	A	8	1	0	1256	542	1268	1343	726	801	75	N	Y
2012-05-30	A	8	1	1	803.84	542	2063	2103	1521	1561	40	N	Y
2012-05-30	A	8	1	2	530	542	1483	1633	941	1091	150	N	Y
2012-05-30	A	8	1	3	415.265	542	2878	0	2336	-542	-2878	N	N
2012-05-30	A	8	1	4	314	542	2833	0	2291	-542	-2833	N	N
2012-05-30	A	8	1	5	254.34	542	3123	3288	2581	2746	165	N	Y
2012-05-30	A	8	1	6	226.865	542	3043	0	2501	-542	-3043	N	N
2012-05-30	A	8	1	7	132.665	542	3208	0	2666	-542	-3208	N	N
2012-05-30	A	8	1	8	78.5	542	2893	0	2351	-542	-2893	N	N
2012-05-30	A	8	1	9	50.24	542	0	0	-542	-542	0	NN	NN
2012-05-30	A	8	2	0	1256	542	1553	2238	1011	1696	685	Y	N
2012-05-30	A	8	2	1	803.84	542	2138	3183	1596	2641	1045	Y	N
2012-05-30	A	8	2	2	530	542	1588	2573	1046	2031	985	Y	N
2012-05-30	A	8	2	3	415.265	542	0	0	-542	-542	0	NN	NN
2012-05-30	A	8	2	4	314	542	3023	0	2481	-542	-3023	N	N
2012-05-30	A	8	2	5	254.34	542	3228	0	2686	-542	-3228	N	N
2012-05-30	A	8	2	6	226.865	542	0	0	-542	-542	0	NN	NN
2012-05-30	A	8	2	7	132.665	542	3373	0	2831	-542	-3373	N	N
2012-05-30	A	8	2	8	78.5	542	0	0	-542	-542	0	NN	NN
2012-05-30	A	8	2	9	50.24	542	3408	0	2866	-542	-3408	N	N
2012-05-30	A	8	3	0	1256	542	2563	2676	2021	2134	113	N	Y
2012-05-30	A	8	3	1	803.84	542	1443	1943	901	1401	500	Y	N
2012-05-30	A	8	3	2	530	542	2058	2988	1516	2446	930	Y	N
2012-05-30	A	8	3	3	415.265	542	1463	1553	921	1011	90	N	Y
2012-05-30	A	8	3	4	314	542	3408	0	2866	-542	-3408	N	N
2012-05-30	A	8	3	5	254.34	542	3043	0	2501	-542	-3043	N	N
2012-05-30	A	8	3	6	226.865	542	0	0	-542	-542	0	NN	NN
2012-05-30	A	8	3	7	132.665	542	2783	2933	2241	2391	150	N	Y
2012-05-30	A	8	3	8	78.5	542	0	0	-542	-542	0	NN	NN
2012-05-30	A	8	3	9	50.24	542	3158	0	2616	-542	-3158	N	N
2012-05-30	A	8	4	0	1256	542	2058	2058	1516	1516	0	N	Y
2012-05-30	A	8	4	1	803.84	542	2018	2723	1476	2181	705	Y	N
2012-05-30	A	8	4	2	530	542	2728	2768	2186	2226	40	N	Y
2012-05-30	A	8	4	3	415.265	542	2618	3228	2076	2686	610	Y	N
2012-05-30	A	8	4	4	314	542	2773	2838	2231	2296	65	N	Y
2012-05-30	A	8	4	5	254.34	542	0	0	-542	-542	0	NN	NN
2012-05-30	A	8	4	6	226.865	542	2858	0	2316	-542	-2858	N	N
2012-05-30	A	8	4	7	132.665	542	0	0	-542	-542	0	NN	NN
2012-05-30	A	8	4	8	78.5	542	2648	0	2106	-542	-2648	N	N
2012-05-30	A	8	4	9	50.24	542	0	0	-542	-542	0	NN	NN
2012-05-30	A	8	5	0	1256	542	1978	2628	1436	2086	650	Y	N
2012-05-30	A	8	5	1	803.84	542	1293	1608	751	1066	315	Y	N
2012-05-30	A	8	5	2	530	542	2738	2738	2196	2196	0	N	Y
2012-05-30	A	8	5	3	415.265	542	2503	0	1961	-542	-2503	N	N
2012-05-30	A	8	5	4	314	542	3008	0	2466	-542	-3008	N	N
2012-05-30	A	8	5	5	254.34	542	3093	3198	2551	2656	105	N	Y
2012-05-30	A	8	5	6	226.865	542	3218	0	2676	-542	-3218	N	N
2012-05-30	A	8	5	7	132.665	542	2633	0	2091	-542	-2633	N	N
2012-05-30	A	8	5	8	78.5	542	3133	0	2591	-542	-3133	N	N
2012-05-30	A	8	5	9	50.24	542	0	0	-542	-542	0	NN	NN
2012-05-30	A	9	1	0	1256	628	1680	1680	1052	1052	0	N	Y
2012-05-30	A	9	1	1	803.84	628	2005	2215	1377	1587	210	Y	N
2012-05-30	A	9	1	2	530	628	2805	2850	2177	2222	45	N	Y
2012-05-30	A	9	1	3	415.265	628	3175	0	2547	-628	-3175	N	N
2012-05-30	A	9	1	4	314	628	3285	3434	2657	2806	149	N	Y
2012-05-30	A	9	1	5	254.34	628	3050	0	2422	-628	-3050	N	N
2012-05-30	A	9	1	6	226.865	628	3335	0	2707	-628	-3335	N	N
2012-05-30	A	9	1	7	132.665	628	3345	0	2717	-628	-3345	N	N
2012-05-30	A	9	1	8	78.5	628	3410	0	2782	-628	-3410	N	N
2012-05-30	A	9	1	9	50.24	628	2785	0	2157	-628	-2785	N	N
2012-05-30	A	9	2	0	1256	628	1690	2455	1062	1827	765	Y	N
2012-05-30	A	9	2	1	803.84	628	2600	2705	1972	2077	105	N	Y
2012-05-30	A	9	2	2	530	628	2235	3060	1607	2432	825	Y	N
2012-05-30	A	9	2	3	415.265	628	2550	3305	1922	2677	755	Y	N
2012-05-30	A	9	2	4	314	628	2910	0	2282	-628	-2910	N	N
2012-05-30	A	9	2	5	254.34	628	2450	0	1822	-628	-2450	N	N
2012-05-30	A	9	2	6	226.865	628	3145	0	2517	-628	-3145	N	N
2012-05-30	A	9	2	7	132.665	628	0	0	-628	-628	0	NN	NN
2012-05-30	A	9	2	8	78.5	628	0	0	-628	-628	0	NN	NN
2012-05-30	A	9	2	9	50.24	628	3434	0	2806	-628	-3434	N	N
2012-05-30	A	9	3	0	1256	628	1985	2140	1357	1512	155	N	Y
2012-05-30	A	9	3	1	803.84	628	1855	2620	1227	1992	765	Y	N
2012-05-30	A	9	3	2	530	628	2475	3060	1847	2432	585	Y	N
2012-05-30	A	9	3	3	415.265	628	2905	2940	2277	2312	35	N	Y
2012-05-30	A	9	3	4	314	628	2910	2995	2282	2367	85	N	Y
2012-05-30	A	9	3	5	254.34	628	2975	3035	2347	2407	60	N	Y
2012-05-30	A	9	3	6	226.865	628	2980	0	2352	-628	-2980	N	N
2012-05-30	A	9	3	7	132.665	628	3355	0	2727	-628	-3355	N	N
2012-05-30	A	9	3	8	78.5	628	3340	0	2712	-628	-3340	N	N
2012-05-30	A	9	3	9	50.24	628	3425	0	2797	-628	-3425	N	N
2012-05-30	A	9	4	0	1256	628	1400	1645	772	1017	245	N	Y
2012-05-30	A	9	4	1	803.84	628	2510	2625	1882	1997	115	N	Y
2012-05-30	A	9	4	2	530	628	2275	2430	1647	1802	155	N	Y
2012-05-30	A	9	4	3	415.265	628	3095	3230	2467	2602	135	N	Y
2012-05-30	A	9	4	4	314	628	2990	3290	2362	2662	300	N	Y
2012-05-30	A	9	4	5	254.34	628	3040	0	2412	-628	-3040	N	N
2012-05-30	A	9	4	6	226.865	628	3200	3225	2572	2597	25	N	Y
2012-05-30	A	9	4	7	132.665	628	0	0	-628	-628	0	NN	NN
2012-05-30	A	9	4	8	78.5	628	2680	0	2052	-628	-2680	N	N
2012-05-30	A	9	4	9	50.24	628	3030	3385	2402	2757	355	N	Y
2012-05-30	A	9	5	0	1256	628	1590	2115	962	1487	525	Y	N
2012-05-30	A	9	5	1	803.84	628	2405	2415	1777	1787	10	N	Y
2012-05-30	A	9	5	2	530	628	2000	2720	1372	2092	720	Y	N
2012-05-30	A	9	5	3	415.265	628	2475	2615	1847	1987	140	N	Y
2012-05-30	A	9	5	4	314	628	2910	3110	2282	2482	200	N	Y
2012-05-30	A	9	5	5	254.34	628	2705	0	2077	-628	-2705	N	N
2012-05-30	A	9	5	6	226.865	628	2975	3025	2347	2397	50	N	Y
2012-05-30	A	9	5	7	132.665	628	3440	0	2812	-628	-3440	N	N
2012-05-30	A	9	5	8	78.5	628	3060	0	2432	-628	-3060	N	N
2012-05-30	A	9	5	9	50.24	628	3180	0	2552	-628	-3180	N	N
2012-05-30	A	10	1	0	1256	636	2182	2202	1546	1566	20	N	Y
2012-05-30	A	10	1	1	803.84	636	2222	2457	1586	1821	235	N	Y
2012-05-30	A	10	1	2	530	636	2487	2537	1851	1901	50	N	Y
2012-05-30	A	10	1	3	415.265	636	2647	2682	2011	2046	35	N	Y
2012-05-30	A	10	1	4	314	636	3107	3147	2471	2511	40	N	Y
2012-05-30	A	10	1	5	254.34	636	2997	0	2361	-636	-2997	N	N
2012-05-30	A	10	1	6	226.865	636	2842	0	2206	-636	-2842	N	N
2012-05-30	A	10	1	7	132.665	636	3227	0	2591	-636	-3227	N	N
2012-05-30	A	10	1	8	78.5	636	3217	0	2581	-636	-3217	N	N
2012-05-30	A	10	1	9	50.24	636	3082	0	2446	-636	-3082	N	N
2012-05-30	A	10	2	0	1256	636	1987	2482	1351	1846	495	Y	N
2012-05-30	A	10	2	1	803.84	636	1622	2362	986	1726	740	Y	N
2012-05-30	A	10	2	2	530	636	2092	2132	1456	1496	40	N	Y
2012-05-30	A	10	2	3	415.265	636	2652	3117	2016	2481	465	Y	N
2012-05-30	A	10	2	4	314	636	2787	3092	2151	2456	305	N	Y
2012-05-30	A	10	2	5	254.34	636	3207	3252	2571	2616	45	N	Y
2012-05-30	A	10	2	6	226.865	636	3232	0	2596	-636	-3232	N	N
2012-05-30	A	10	2	7	132.665	636	2727	2882	2091	2246	155	N	Y
2012-05-30	A	10	2	8	78.5	636	2937	0	2301	-636	-2937	N	N
2012-05-30	A	10	2	9	50.24	636	3312	0	2676	-636	-3312	N	N
2012-05-30	A	10	3	0	1256	636	1447	2367	811	1731	920	Y	N
2012-05-30	A	10	3	1	803.84	636	1557	1792	921	1156	235	N	Y
2012-05-30	A	10	3	2	530	636	2627	3267	1991	2631	640	Y	N
2012-05-30	A	10	3	3	415.265	636	2722	3262	2086	2626	540	Y	N
2012-05-30	A	10	3	4	314	636	2342	3242	1706	2606	900	Y	N
2012-05-30	A	10	3	5	254.34	636	2557	0	1921	-636	-2557	N	N
2012-05-30	A	10	3	6	226.865	636	2512	0	1876	-636	-2512	N	N
2012-05-30	A	10	3	7	132.665	636	2987	0	2351	-636	-2987	N	N
2012-05-30	A	10	3	8	78.5	636	2497	0	1861	-636	-2497	N	N
2012-05-30	A	10	3	9	50.24	636	3267	0	2631	-636	-3267	N	N
2012-05-30	A	10	4	0	1256	636	1462	1627	826	991	165	Y	N
2012-05-30	A	10	4	1	803.84	636	2367	2942	1731	2306	575	Y	N
2012-05-30	A	10	4	2	530	636	2662	2882	2026	2246	220	N	Y
2012-05-30	A	10	4	3	415.265	636	2472	2667	1836	2031	195	Y	N
2012-05-30	A	10	4	4	314	636	3197	3372	2561	2736	175	Y	N
2012-05-30	A	10	4	5	254.34	636	2847	0	2211	-636	-2847	N	N
2012-05-30	A	10	4	6	226.865	636	2507	3377	1871	2741	870	Y	N
2012-05-30	A	10	4	7	132.665	636	3312	0	2676	-636	-3312	N	N
2012-05-30	A	10	4	8	78.5	636	2537	0	1901	-636	-2537	N	N
2012-05-30	A	10	4	9	50.24	636	3087	0	2451	-636	-3087	N	N
2012-05-30	A	10	5	0	1256	636	1972	2202	1336	1566	230	N	Y
2012-05-30	A	10	5	1	803.84	636	2037	2037	1401	1401	0	N	Y
2012-05-30	A	10	5	2	530	636	2967	3012	2331	2376	45	N	Y
2012-05-30	A	10	5	3	415.265	636	2497	3297	1861	2661	800	Y	N
2012-05-30	A	10	5	4	314	636	2877	2887	2241	2251	10	N	Y
2012-05-30	A	10	5	5	254.34	636	2597	0	1961	-636	-2597	N	N
2012-05-30	A	10	5	6	226.865	636	2897	0	2261	-636	-2897	N	N
2012-05-30	A	10	5	7	132.665	636	2857	0	2221	-636	-2857	N	N
2012-05-30	A	10	5	8	78.5	636	2872	0	2236	-636	-2872	N	N
2012-05-30	A	10	5	9	50.24	636	2497	0	1861	-636	-2497	N	N
2012-06-01	A	11	1	0	1256	535	2246	2246	1711	1711	0	N	Y
2012-06-01	A	11	1	1	803.84	535	2511	2526	1976	1991	15	N	Y
2012-06-01	A	11	1	2	530	535	2236	2781	1701	2246	545	Y	N
2012-06-01	A	11	1	3	415.265	535	2281	2371	1746	1836	90	N	Y
2012-06-01	A	11	1	4	314	535	2726	0	2191	-535	-2726	N	N
2012-06-01	A	11	1	5	254.34	535	3391	0	2856	-535	-3391	N	N
2012-06-01	A	11	1	6	226.865	535	1941	2016	1406	1481	75	N	Y
2012-06-01	A	11	1	7	132.665	535	3326	0	2791	-535	-3326	N	N
2012-06-01	A	11	1	8	78.5	535	2871	0	2336	-535	-2871	N	N
2012-06-01	A	11	1	9	50.24	535	0	0	-535	-535	0	NN	NN
2012-06-01	A	11	2	0	1256	535	1516	1536	981	1001	20	N	Y
2012-06-01	A	11	2	1	803.84	535	1651	1946	1116	1411	295	N	Y
2012-06-01	A	11	2	2	530	535	1761	2001	1226	1466	240	N	Y
2012-06-01	A	11	2	3	415.265	535	1901	2086	1366	1551	185	N	Y
2012-06-01	A	11	2	4	314	535	2036	2041	1501	1506	5	N	Y
2012-06-01	A	11	2	5	254.34	535	1946	2136	1411	1601	190	N	Y
2012-06-01	A	11	2	6	226.865	535	3131	0	2596	-535	-3131	N	N
2012-06-01	A	11	2	7	132.665	535	1821	0	1286	-535	-1821	N	N
2012-06-01	A	11	2	8	78.5	535	3296	0	2761	-535	-3296	N	N
2012-06-01	A	11	2	9	50.24	535	1991	0	1456	-535	-1991	N	N
2012-06-01	A	11	3	0	1256	535	1461	1621	926	1086	160	N	Y
2012-06-01	A	11	3	1	803.84	535	1718	1921	1183	1386	203	N	Y
2012-06-01	A	11	3	2	530	535	1991	2191	1456	1656	200	N	Y
2012-06-01	A	11	3	3	415.265	535	2461	2576	1926	2041	115	Y	N
2012-06-01	A	11	3	4	314	535	1706	3212	1171	2677	1506	Y	N
2012-06-01	A	11	3	5	254.34	535	1716	1776	1181	1241	60	N	Y
2012-06-01	A	11	3	6	226.865	535	2796	0	2261	-535	-2796	N	N
2012-06-01	A	11	3	7	132.665	535	0	0	-535	-535	0	NN	NN
2012-06-01	A	11	3	8	78.5	535	2911	0	2376	-535	-2911	N	N
2012-06-01	A	11	3	9	50.24	535	2491	0	1956	-535	-2491	N	N
2012-06-01	A	11	4	0	1256	535	1851	2046	1316	1511	195	Y	N
2012-06-01	A	11	4	1	803.84	535	2556	2586	2021	2051	30	N	Y
2012-06-01	A	11	4	2	530	535	1906	2831	1371	2296	925	Y	N
2012-06-01	A	11	4	3	415.265	535	1571	3311	1036	2776	1740	Y	N
2012-06-01	A	11	4	4	314	535	1566	1651	1031	1116	85	N	Y
2012-06-01	A	11	4	5	254.34	535	3106	0	2571	-535	-3106	N	N
2012-06-01	A	11	4	6	226.865	535	3151	0	2616	-535	-3151	N	N
2012-06-01	A	11	4	7	132.665	535	2581	0	2046	-535	-2581	N	N
2012-06-01	A	11	4	8	78.5	535	1856	2031	1321	1496	175	N	Y
2012-06-01	A	11	4	9	50.24	535	3176	0	2641	-535	-3176	N	N
2012-06-01	A	11	5	0	1256	535	1886	2056	1351	1521	170	N	Y
2012-06-01	A	11	5	1	803.84	535	2446	2971	1911	2436	525	Y	N
2012-06-01	A	11	5	2	530	535	2466	3091	1931	2556	625	Y	N
2012-06-01	A	11	5	3	415.265	535	1756	2776	1221	2241	1020	Y	N
2012-06-01	A	11	5	4	314	535	2631	0	2096	-535	-2631	N	N
2012-06-01	A	11	5	5	254.34	535	3066	0	2531	-535	-3066	N	N
2012-06-01	A	11	5	6	226.865	535	1371	1426	836	891	55	N	Y
2012-06-01	A	11	5	7	132.665	535	0	0	-535	-535	0	NN	NN
2012-06-01	A	11	5	8	78.5	535	0	0	-535	-535	0	NN	NN
2012-06-01	A	11	5	9	50.24	535	1771	0	1236	-535	-1771	N	N
2012-06-01	A	12	1	0	1256	629	1435	1675	806	1046	240	N	Y
2012-06-01	A	12	1	1	803.84	629	1665	1825	1036	1196	160	Y	N
2012-06-01	A	12	1	2	530	629	2145	2345	1516	1716	200	N	Y
2012-06-01	A	12	1	3	415.265	629	1675	2670	1046	2041	995	Y	N
2012-06-01	A	12	1	4	314	629	1610	2015	981	1386	405	Y	N
2012-06-01	A	12	1	5	254.34	629	1885	2040	1256	1411	155	N	Y
2012-06-01	A	12	1	6	226.865	629	1365	1525	736	896	160	N	Y
2012-06-01	A	12	1	7	132.665	629	3245	0	2616	-629	-3245	N	N
2012-06-01	A	12	1	8	78.5	629	3465	0	2836	-629	-3465	N	N
2012-06-01	A	12	1	9	50.24	629	2275	3350	1646	2721	1075	N	Y
2012-06-01	A	12	2	0	1256	629	1580	1675	951	1046	95	N	Y
2012-06-01	A	12	2	1	803.84	629	1945	2715	1316	2086	770	Y	N
2012-06-01	A	12	2	2	530	629	2040	2165	1411	1536	125	N	Y
2012-06-01	A	12	2	3	415.265	629	2065	2925	1436	2296	860	Y	N
2012-06-01	A	12	2	4	314	629	1450	1960	821	1331	510	Y	N
2012-06-01	A	12	2	5	254.34	629	1675	1720	1046	1091	45	N	Y
2012-06-01	A	12	2	6	226.865	629	1810	1860	1181	1231	50	N	Y
2012-06-01	A	12	2	7	132.665	629	1775	2595	1146	1966	820	N	Y
2012-06-01	A	12	2	8	78.5	629	0	0	-629	-629	0	NN	NN
2012-06-01	A	12	2	9	50.24	629	2995	0	2366	-629	-2995	N	N
2012-06-01	A	12	3	0	1256	629	1610	1685	981	1056	75	N	Y
2012-06-01	A	12	3	1	803.84	629	1435	1720	806	1091	285	Y	N
2012-06-01	A	12	3	2	530	629	1950	3215	1321	2586	1265	Y	N
2012-06-01	A	12	3	3	415.265	629	1780	1850	1151	1221	70	N	Y
2012-06-01	A	12	3	4	314	629	2225	3085	1596	2456	860	Y	N
2012-06-01	A	12	3	5	254.34	629	2145	3325	1516	2696	1180	Y	N
2012-06-01	A	12	3	6	226.865	629	3305	0	2676	-629	-3305	N	N
2012-06-01	A	12	3	7	132.665	629	1940	3425	1311	2796	1485	Y	N
2012-06-01	A	12	3	8	78.5	629	3170	3345	2541	2716	175	N	Y
2012-06-01	A	12	3	9	50.24	629	1880	0	1251	-629	-1880	N	N
2012-06-01	A	12	4	0	1256	629	1710	2090	1081	1461	380	Y	N
2012-06-01	A	12	4	1	803.84	629	1895	2035	1266	1406	140	N	Y
2012-06-01	A	12	4	2	530	629	1635	1810	1006	1181	175	N	Y
2012-06-01	A	12	4	3	415.265	629	1815	3265	1186	2636	1450	Y	N
2012-06-01	A	12	4	4	314	629	2320	3075	1691	2446	755	Y	N
2012-06-01	A	12	4	5	254.34	629	1805	3335	1176	2706	1530	Y	N
2012-06-01	A	12	4	6	226.865	629	2905	0	2276	-629	-2905	N	N
2012-06-01	A	12	4	7	132.665	629	3280	0	2651	-629	-3280	N	N
2012-06-01	A	12	4	8	78.5	629	1745	3455	1116	2826	1710	Y	N
2012-06-01	A	12	4	9	50.24	629	1900	0	1271	-629	-1900	N	N
2012-06-01	A	12	5	0	1256	629	1745	1835	1116	1206	90	N	Y
2012-06-01	A	12	5	1	803.84	629	1910	2110	1281	1481	200	N	Y
2012-06-01	A	12	5	2	530	629	1900	1985	1271	1356	85	N	Y
2012-06-01	A	12	5	3	415.265	629	1955	3355	1326	2726	1400	Y	N
2012-06-01	A	12	5	4	314	629	1795	1915	1166	1286	120	N	Y
2012-06-01	A	12	5	5	254.34	629	2545	3280	1916	2651	735	Y	N
2012-06-01	A	12	5	6	226.865	629	3045	0	2416	-629	-3045	N	N
2012-06-01	A	12	5	7	132.665	629	3225	0	2596	-629	-3225	N	N
2012-06-01	A	12	5	8	78.5	629	3060	0	2431	-629	-3060	N	N
2012-06-01	A	12	5	9	50.24	629	2410	0	1781	-629	-2410	N	N
2012-06-01	A	13	1	0	1256	633	1749	1764	1116	1131	15	N	Y
2012-06-01	A	13	1	1	803.84	633	1489	1594	856	961	105	N	Y
2012-06-01	A	13	1	2	530	633	2159	2449	1526	1816	290	Y	N
2012-06-01	A	13	1	3	415.265	633	2404	3144	1771	2511	740	Y	N
2012-06-01	A	13	1	4	314	633	1739	2654	1106	2021	915	Y	N
2012-06-01	A	13	1	5	254.34	633	3159	3289	2526	2656	130	N	Y
2012-06-01	A	13	1	6	226.865	633	1679	2859	1046	2226	1180	Y	N
2012-06-01	A	13	1	7	132.665	633	1654	1834	1021	1201	180	N	Y
2012-06-01	A	13	1	8	78.5	633	1909	2109	1276	1476	200	N	Y
2012-06-01	A	13	1	9	50.24	633	2259	0	1626	-633	-2259	N	N
2012-06-01	A	13	2	0	1256	633	1214	1414	581	781	200	N	Y
2012-06-01	A	13	2	1	803.84	633	1544	1674	911	1041	130	N	Y
2012-06-01	A	13	2	2	530	633	1799	1924	1166	1291	125	N	Y
2012-06-01	A	13	2	3	415.265	633	1924	2094	1291	1461	170	N	Y
2012-06-01	A	13	2	4	314	633	1709	2619	1076	1986	910	Y	N
2012-06-01	A	13	2	5	254.34	633	1964	2179	1331	1546	215	N	Y
2012-06-01	A	13	2	6	226.865	633	1734	2709	1101	2076	975	Y	N
2012-06-01	A	13	2	7	132.665	633	1679	3419	1046	2786	1740	Y	N
2012-06-01	A	13	2	8	78.5	633	0	0	-633	-633	0	NN	NN
2012-06-01	A	13	2	9	50.24	633	2934	0	2301	-633	-2934	N	N
2012-06-01	A	13	3	0	1256	633	1534	2259	901	1626	725	Y	N
2012-06-01	A	13	3	1	803.84	633	1669	2549	1036	1916	880	Y	N
2012-06-01	A	13	3	2	530	633	1909	2459	1276	1826	550	N	Y
2012-06-01	A	13	3	3	415.265	633	1804	2619	1171	1986	815	Y	N
2012-06-01	A	13	3	4	314	633	2309	3164	1676	2531	855	Y	N
2012-06-01	A	13	3	5	254.34	633	3049	3149	2416	2516	100	N	Y
2012-06-01	A	13	3	6	226.865	633	2029	3164	1396	2531	1135	Y	N
2012-06-01	A	13	3	7	132.665	633	1834	2984	1201	2351	1150	Y	N
2012-06-01	A	13	3	8	78.5	633	3059	0	2426	-633	-3059	N	N
2012-06-01	A	13	3	9	50.24	633	1859	0	1226	-633	-1859	N	N
2012-06-01	A	13	4	0	1256	633	1334	1439	701	806	105	N	Y
2012-06-01	A	13	4	1	803.84	633	1929	2034	1296	1401	105	N	Y
2012-06-01	A	13	4	2	530	633	2044	2044	1411	1411	0	N	Y
2012-06-01	A	13	4	3	415.265	633	1894	1969	1261	1336	75	N	Y
2012-06-01	A	13	4	4	314	633	2104	2989	1471	2356	885	Y	N
2012-06-01	A	13	4	5	254.34	633	1684	2004	1051	1371	320	N	Y
2012-06-01	A	13	4	6	226.865	633	1899	2649	1266	2016	750	Y	N
2012-06-01	A	13	4	7	132.665	633	2539	0	1906	-633	-2539	N	N
2012-06-01	A	13	4	8	78.5	633	2514	2839	1881	2206	325	N	Y
2012-06-01	A	13	4	9	50.24	633	1634	0	1001	-633	-1634	N	N
2012-06-01	A	13	5	0	1256	633	1754	1869	1121	1236	115	N	Y
2012-06-01	A	13	5	1	803.84	633	1659	2189	1026	1556	530	Y	N
2012-06-01	A	13	5	2	530	633	1934	2659	1301	2026	725	Y	N
2012-06-01	A	13	5	3	415.265	633	1634	2629	1001	1996	995	Y	N
2012-06-01	A	13	5	4	314	633	2794	0	2161	-633	-2794	N	N
2012-06-01	A	13	5	5	254.34	633	1754	1804	1121	1171	50	N	Y
2012-06-01	A	13	5	6	226.865	633	1919	3014	1286	2381	1095	Y	N
2012-06-01	A	13	5	7	132.665	633	2509	0	1876	-633	-2509	N	N
2012-06-01	A	13	5	8	78.5	633	1634	3034	1001	2401	1400	Y	N
2012-06-01	A	13	5	9	50.24	633	1909	0	1276	-633	-1909	N	N
2012-06-06	Am	1	1	9	50.24	602	2770	0	2168	-602	-2770	N	N
2012-06-06	Am	1	2	9	50.24	602	3070	0	2468	-602	-3070	N	N
2012-06-06	Am	1	3	9	50.24	602	3145	0	2543	-602	-3145	N	N
2012-06-06	Am	1	4	9	50.24	602	2745	0	2143	-602	-2745	N	N
2012-06-06	Am	1	5	9	50.24	602	0	0	-602	-602	0	NN	NN
2012-06-06	Am	1	6	9	50.24	602	2965	0	2363	-602	-2965	N	N
2012-06-06	Am	1	7	9	50.24	602	2925	0	2323	-602	-2925	N	N
2012-06-06	Am	1	8	9	50.24	602	2820	0	2218	-602	-2820	N	N
2012-06-06	Am	1	9	9	50.24	602	3125	0	2523	-602	-3125	N	N
2012-06-06	Am	1	10	9	50.24	602	2910	0	2308	-602	-2910	N	N
2012-06-06	Am	1	11	9	50.24	602	2705	0	2103	-602	-2705	N	N
2012-06-06	Am	1	12	9	50.24	602	2965	0	2363	-602	-2965	N	N
2012-06-06	Am	1	13	9	50.24	602	2085	0	1483	-602	-2085	N	N
2012-06-06	Am	1	14	9	50.24	602	3110	0	2508	-602	-3110	N	N
2012-06-06	Am	1	15	9	50.24	602	3105	0	2503	-602	-3105	N	N
2012-06-06	Am	1	16	9	50.24	602	3050	0	2448	-602	-3050	N	N
2012-06-06	Am	1	17	9	50.24	602	2785	0	2183	-602	-2785	N	N
2012-06-06	Am	1	18	9	50.24	602	1729	0	1127	-602	-1729	N	N
2012-06-06	Am	1	19	9	50.24	602	1915	0	1313	-602	-1915	N	N
2012-06-06	Am	1	20	9	50.24	602	2945	0	2343	-602	-2945	N	N
2012-06-06	Am	1	21	9	50.24	602	2575	0	1973	-602	-2575	N	N
2012-06-06	Am	1	22	9	50.24	602	2940	0	2338	-602	-2940	N	N
2012-06-06	Am	1	23	9	50.24	602	2800	0	2198	-602	-2800	N	N
2012-06-06	Am	1	24	9	50.24	602	3380	0	2778	-602	-3380	N	N
2012-06-06	Am	1	25	9	50.24	602	0	0	-602	-602	0	NN	NN
2012-06-06	Am	1	26	9	50.24	602	3295	0	2693	-602	-3295	N	N
2012-06-06	Am	1	27	9	50.24	602	3150	0	2548	-602	-3150	N	N
2012-06-06	Am	1	28	9	50.24	602	2255	0	1653	-602	-2255	N	N
2012-06-06	Am	1	29	9	50.24	602	2895	0	2293	-602	-2895	N	N
2012-06-06	Am	1	30	9	50.24	602	3125	0	2523	-602	-3125	N	N
2012-06-06	Am	1	31	9	50.24	602	3125	0	2523	-602	-3125	N	N
2012-06-06	Am	1	32	9	50.24	602	2230	0	1628	-602	-2230	N	N
2012-06-06	Am	1	33	9	50.24	602	1464	0	862	-602	-1464	N	N
2012-06-06	Am	1	34	9	50.24	602	2940	0	2338	-602	-2940	N	N
2012-06-06	Am	1	35	9	50.24	602	2620	0	2018	-602	-2620	N	N
2012-06-06	Am	1	36	9	50.24	602	2195	0	1593	-602	-2195	N	N
2012-06-06	Am	1	37	9	50.24	602	2590	0	1988	-602	-2590	N	N
2012-06-06	Am	1	38	9	50.24	602	2855	0	2253	-602	-2855	N	N
2012-06-06	Am	1	39	9	50.24	602	2595	0	1993	-602	-2595	N	N
2012-06-06	Am	1	40	9	50.24	602	2910	0	2308	-602	-2910	N	N
2012-06-06	Am	1	41	9	50.24	602	0	0	-602	-602	0	NN	NN
2012-06-06	Am	1	42	9	50.24	602	0	0	-602	-602	0	NN	NN
2012-06-06	Am	1	43	9	50.24	602	2415	0	1813	-602	-2415	N	N
2012-06-06	Am	1	44	9	50.24	602	3055	0	2453	-602	-3055	N	N
2012-06-06	Am	1	45	9	50.24	602	2060	0	1458	-602	-2060	N	N
2012-06-06	Am	1	46	9	50.24	602	2950	0	2348	-602	-2950	N	N
2012-06-06	Am	1	47	9	50.24	602	2800	0	2198	-602	-2800	N	N
2012-06-06	Am	1	48	9	50.24	602	2810	0	2208	-602	-2810	N	N
2012-06-06	Am	1	49	9	50.24	602	3219	0	2617	-602	-3219	N	N
2012-06-06	Am	1	50	9	50.24	602	2515	0	1913	-602	-2515	N	N
2012-06-06	Am	1	51	9	50.24	602	3080	0	2478	-602	-3080	N	N
2012-06-06	Am	1	52	9	50.24	602	2845	0	2243	-602	-2845	N	N
2012-06-06	Am	1	53	9	50.24	602	2745	0	2143	-602	-2745	N	N
2012-06-06	Am	1	54	9	50.24	602	3015	0	2413	-602	-3015	N	N
2012-06-06	Am	1	55	9	50.24	602	1284	0	682	-602	-1284	N	N
2012-06-06	Am	1	56	9	50.24	602	2770	0	2168	-602	-2770	N	N
2012-06-06	Am	1	57	9	50.24	602	2130	0	1528	-602	-2130	N	N
2012-06-06	Am	1	58	9	50.24	602	2670	0	2068	-602	-2670	N	N
2012-06-06	Am	1	59	9	50.24	602	2880	0	2278	-602	-2880	N	N
2012-06-06	Am	1	60	9	50.24	602	2730	0	2128	-602	-2730	N	N
2012-06-06	Am	2	1	8	78.5	701	1215	0	514	-701	-1215	N	N
2012-06-06	Am	2	2	8	78.5	701	1625	3229	924	2528	1604	Y	N
2012-06-06	Am	2	3	8	78.5	701	2429	0	1728	-701	-2429	N	N
2012-06-06	Am	2	4	8	78.5	701	3079	0	2378	-701	-3079	N	N
2012-06-06	Am	2	5	8	78.5	701	2214	0	1513	-701	-2214	N	N
2012-06-06	Am	2	6	8	78.5	701	1664	3039	963	2338	1375	Y	N
2012-06-06	Am	2	7	8	78.5	701	3149	0	2448	-701	-3149	N	N
2012-06-06	Am	2	8	8	78.5	701	2554	0	1853	-701	-2554	N	N
2012-06-06	Am	2	9	8	78.5	701	3409	0	2708	-701	-3409	N	N
2012-06-06	Am	2	10	8	78.5	701	3509	0	2808	-701	-3509	N	N
2012-06-06	Am	2	11	8	78.5	701	3064	0	2363	-701	-3064	N	N
2012-06-06	Am	2	12	8	78.5	701	1670	3159	969	2458	1489	Y	N
2012-06-06	Am	2	13	8	78.5	701	1815	2749	1114	2048	934	Y	N
2012-06-06	Am	2	14	8	78.5	701	1715	3134	1014	2433	1419	Y	N
2012-06-06	Am	2	15	8	78.5	701	2429	0	1728	-701	-2429	N	N
2012-06-06	Am	2	16	8	78.5	701	1630	3129	929	2428	1499	Y	N
2012-06-06	Am	2	17	8	78.5	701	2089	0	1388	-701	-2089	N	N
2012-06-06	Am	2	18	8	78.5	701	2179	0	1478	-701	-2179	N	N
2012-06-06	Am	2	19	8	78.5	701	2354	0	1653	-701	-2354	N	N
2012-06-06	Am	2	20	8	78.5	701	2329	0	1628	-701	-2329	N	N
2012-06-06	Am	2	21	8	78.5	701	2949	0	2248	-701	-2949	N	N
2012-06-06	Am	2	22	8	78.5	701	2379	3579	1678	2878	1200	Y	N
2012-06-06	Am	2	23	8	78.5	701	2544	3459	1843	2758	915	Y	N
2012-06-06	Am	2	24	8	78.5	701	1729	0	1028	-701	-1729	N	N
2012-06-06	Am	2	25	8	78.5	701	2025	3204	1324	2503	1179	Y	N
2012-06-06	Am	2	26	8	78.5	701	1740	0	1039	-701	-1740	N	N
2012-06-06	Am	2	27	8	78.5	701	1694	3084	993	2383	1390	Y	N
2012-06-06	Am	2	28	8	78.5	701	3579	0	2878	-701	-3579	N	N
2012-06-06	Am	2	29	8	78.5	701	2070	0	1369	-701	-2070	N	N
2012-06-06	Am	2	30	8	78.5	701	2085	0	1384	-701	-2085	N	N
2012-06-06	Am	2	31	8	78.5	701	1205	0	504	-701	-1205	N	N
2012-06-06	Am	2	32	8	78.5	701	1825	3339	1124	2638	1514	Y	N
2012-06-06	Am	2	33	8	78.5	701	1785	3024	1084	2323	1239	Y	N
2012-06-06	Am	2	34	8	78.5	701	1385	3119	684	2418	1734	Y	N
2012-06-06	Am	2	35	8	78.5	701	0	0	-701	-701	0	NN	NN
2012-06-06	Am	2	36	8	78.5	701	0	0	-701	-701	0	NN	NN
2012-06-06	Am	2	37	8	78.5	701	0	0	-701	-701	0	NN	NN
2012-06-06	Am	2	38	8	78.5	701	2264	0	1563	-701	-2264	N	N
2012-06-06	Am	2	39	8	78.5	701	2454	0	1753	-701	-2454	N	N
2012-06-06	Am	2	40	8	78.5	701	2334	0	1633	-701	-2334	N	N
2012-06-06	Am	2	41	8	78.5	701	2984	0	2283	-701	-2984	N	N
2012-06-06	Am	2	42	8	78.5	701	0	0	-701	-701	0	NN	NN
2012-06-06	Am	2	43	8	78.5	701	1945	0	1244	-701	-1945	N	N
2012-06-06	Am	2	44	8	78.5	701	2444	0	1743	-701	-2444	N	N
2012-06-06	Am	2	45	8	78.5	701	0	0	-701	-701	0	NN	NN
2012-06-06	Am	2	46	8	78.5	701	0	0	-701	-701	0	NN	NN
2012-06-06	Am	2	47	8	78.5	701	0	0	-701	-701	0	NN	NN
2012-06-06	Am	2	48	8	78.5	701	2974	0	2273	-701	-2974	N	N
2012-06-06	Am	2	49	8	78.5	701	2554	0	1853	-701	-2554	N	N
2012-06-06	Am	2	50	8	78.5	701	0	0	-701	-701	0	NN	NN
2012-06-06	Am	2	51	8	78.5	701	2719	0	2018	-701	-2719	N	N
2012-06-06	Am	2	52	8	78.5	701	2474	0	1773	-701	-2474	N	N
2012-06-06	Am	2	53	8	78.5	701	1425	2659	724	1958	1234	Y	N
2012-06-06	Am	2	54	8	78.5	701	2844	0	2143	-701	-2844	N	N
2012-06-06	Am	2	55	8	78.5	701	2269	0	1568	-701	-2269	N	N
2012-06-06	Am	2	56	8	78.5	701	2554	0	1853	-701	-2554	N	N
2012-06-06	Am	2	57	8	78.5	701	2464	0	1763	-701	-2464	N	N
2012-06-06	Am	2	58	8	78.5	701	2334	0	1633	-701	-2334	N	N
2012-06-06	Am	2	59	8	78.5	701	2144	0	1443	-701	-2144	N	N
2012-06-06	Am	2	60	8	78.5	701	2579	0	1878	-701	-2579	N	N
2012-06-06	Am	3	1	7	132.665	715	3445	0	2730	-715	-3445	N	N
2012-06-06	Am	3	2	7	132.665	715	1400	2635	685	1920	1235	Y	N
2012-06-06	Am	3	3	7	132.665	715	2595	3515	1880	2800	920	Y	N
2012-06-06	Am	3	4	7	132.665	715	3340	0	2625	-715	-3340	N	N
2012-06-06	Am	3	5	7	132.665	715	3030	0	2315	-715	-3030	N	N
2012-06-06	Am	3	6	7	132.665	715	0	0	-715	-715	0	NN	NN
2012-06-06	Am	3	7	7	132.665	715	2100	3390	1385	2675	1290	Y	N
2012-06-06	Am	3	8	7	132.665	715	2805	0	2090	-715	-2805	N	N
2012-06-06	Am	3	9	7	132.665	715	1310	2810	595	2095	1500	Y	N
2012-06-06	Am	3	10	7	132.665	715	1220	2640	505	1925	1420	Y	N
2012-06-06	Am	3	11	7	132.665	715	3340	0	2625	-715	-3340	N	N
2012-06-06	Am	3	12	7	132.665	715	1230	2210	515	1495	980	Y	N
2012-06-06	Am	3	13	7	132.665	715	1275	2170	560	1455	895	Y	N
2012-06-06	Am	3	14	7	132.665	715	0	0	-715	-715	0	NN	NN
2012-06-06	Am	3	15	7	132.665	715	1400	0	685	-715	-1400	N	N
2012-06-06	Am	3	16	7	132.665	715	2525	3535	1810	2820	1010	Y	N
2012-06-06	Am	3	17	7	132.665	715	2875	0	2160	-715	-2875	N	N
2012-06-06	Am	3	18	7	132.665	715	2900	0	2185	-715	-2900	N	N
2012-06-06	Am	3	19	7	132.665	715	3275	3300	2560	2585	25	N	Y
2012-06-06	Am	3	20	7	132.665	715	1155	1425	440	710	270	N	Y
2012-06-06	Am	3	21	7	132.665	715	0	0	-715	-715	0	NN	NN
2012-06-06	Am	3	22	7	132.665	715	2130	3190	1415	2475	1060	Y	N
2012-06-06	Am	3	23	7	132.665	715	2735	0	2020	-715	-2735	N	N
2012-06-06	Am	3	24	7	132.665	715	0	0	-715	-715	0	NN	NN
2012-06-06	Am	3	25	7	132.665	715	2945	0	2230	-715	-2945	N	N
2012-06-06	Am	3	26	7	132.665	715	0	0	-715	-715	0	NN	NN
2012-06-06	Am	3	27	7	132.665	715	1590	2690	875	1975	1100	Y	N
2012-06-06	Am	3	28	7	132.665	715	1690	2375	975	1660	685	Y	N
2012-06-06	Am	3	29	7	132.665	715	1850	3010	1135	2295	1160	Y	N
2012-06-06	Am	3	30	7	132.665	715	1575	2910	860	2195	1335	Y	N
2012-06-06	Am	3	31	7	132.665	715	1995	2555	1280	1840	560	N	Y
2012-06-06	Am	3	32	7	132.665	715	1135	1905	420	1190	770	Y	N
2012-06-06	Am	3	33	7	132.665	715	1910	0	1195	-715	-1910	N	N
2012-06-06	Am	3	34	7	132.665	715	2530	3425	1815	2710	895	Y	N
2012-06-06	Am	3	35	7	132.665	715	1925	0	1210	-715	-1925	N	N
2012-06-06	Am	3	36	7	132.665	715	2185	3325	1470	2610	1140	Y	N
2012-06-06	Am	3	37	7	132.665	715	3190	0	2475	-715	-3190	N	N
2012-06-06	Am	3	38	7	132.665	715	1210	2425	495	1710	1215	Y	N
2012-06-06	Am	3	39	7	132.665	715	2185	3215	1470	2500	1030	Y	N
2012-06-06	Am	3	40	7	132.665	715	3200	3300	2485	2585	100	N	Y
2012-06-06	Am	3	41	7	132.665	715	1305	2355	590	1640	1050	Y	N
2012-06-06	Am	3	42	7	132.665	715	2750	0	2035	-715	-2750	N	N
2012-06-06	Am	3	43	7	132.665	715	2000	2845	1285	2130	845	Y	N
2012-06-06	Am	3	44	7	132.665	715	1460	2840	745	2125	1380	Y	N
2012-06-06	Am	3	45	7	132.665	715	3180	0	2465	-715	-3180	N	N
2012-06-06	Am	3	46	7	132.665	715	1710	3330	995	2615	1620	Y	N
2012-06-06	Am	3	47	7	132.665	715	1155	0	440	-715	-1155	N	N
2012-06-06	Am	3	48	7	132.665	715	0	0	-715	-715	0	NN	NN
2012-06-06	Am	3	49	7	132.665	715	2625	0	1910	-715	-2625	N	N
2012-06-06	Am	3	50	7	132.665	715	1665	3205	950	2490	1540	Y	N
2012-06-06	Am	3	51	7	132.665	715	3475	0	2760	-715	-3475	N	N
2012-06-06	Am	3	52	7	132.665	715	2005	2820	1290	2105	815	Y	N
2012-06-06	Am	3	53	7	132.665	715	0	0	-715	-715	0	NN	NN
2012-06-06	Am	3	54	7	132.665	715	2085	3080	1370	2365	995	Y	N
2012-06-06	Am	3	55	7	132.665	715	3300	0	2585	-715	-3300	N	N
2012-06-06	Am	3	56	7	132.665	715	3185	0	2470	-715	-3185	N	N
2012-06-06	Am	3	57	7	132.665	715	1230	2685	515	1970	1455	Y	N
2012-06-06	Am	3	58	7	132.665	715	1795	2815	1080	2100	1020	Y	N
2012-06-06	Am	3	59	7	132.665	715	3035	0	2320	-715	-3035	N	N
2012-06-06	Am	3	60	7	132.665	715	1835	2840	1120	2125	1005	Y	N
2012-06-08	Am	4	1	6	226.865	674	2196	0	1522	-674	-2196	N	N
2012-06-08	Am	4	2	6	226.865	674	1765	3456	1091	2782	1691	Y	N
2012-06-08	Am	4	3	6	226.865	674	2936	0	2262	-674	-2936	N	N
2012-06-08	Am	4	4	6	226.865	674	1956	3256	1282	2582	1300	Y	N
2012-06-08	Am	4	5	6	226.865	674	2781	2801	2107	2127	20	N	Y
2012-06-08	Am	4	6	6	226.865	674	2196	0	1522	-674	-2196	N	N
2012-06-08	Am	4	7	6	226.865	674	1790	3056	1116	2382	1266	Y	N
2012-06-08	Am	4	8	6	226.865	674	2791	2811	2117	2137	20	N	Y
2012-06-08	Am	4	9	6	226.865	674	2741	0	2067	-674	-2741	N	N
2012-06-08	Am	4	10	6	226.865	674	2216	0	1542	-674	-2216	N	N
2012-06-08	Am	4	11	6	226.865	674	3206	0	2532	-674	-3206	N	N
2012-06-08	Am	4	12	6	226.865	674	3036	0	2362	-674	-3036	N	N
2012-06-08	Am	4	13	6	226.865	674	1915	3396	1241	2722	1481	Y	N
2012-06-08	Am	4	14	6	226.865	674	3221	0	2547	-674	-3221	N	N
2012-06-08	Am	4	15	6	226.865	674	2746	0	2072	-674	-2746	N	N
2012-06-08	Am	4	16	6	226.865	674	1905	0	1231	-674	-1905	N	N
2012-06-08	Am	4	17	6	226.865	674	2096	3546	1422	2872	1450	Y	N
2012-06-08	Am	4	18	6	226.865	674	2381	3426	1707	2752	1045	Y	N
2012-06-08	Am	4	19	6	226.865	674	2391	0	1717	-674	-2391	N	N
2012-06-08	Am	4	20	6	226.865	674	2996	0	2322	-674	-2996	N	N
2012-06-08	Am	4	21	6	226.865	674	3111	0	2437	-674	-3111	N	N
2012-06-08	Am	4	22	6	226.865	674	1885	3101	1211	2427	1216	Y	N
2012-06-08	Am	4	23	6	226.865	674	1935	2971	1261	2297	1036	Y	N
2012-06-08	Am	4	24	6	226.865	674	2921	0	2247	-674	-2921	N	N
2012-06-08	Am	4	25	6	226.865	674	1895	3381	1221	2707	1486	Y	N
2012-06-08	Am	4	26	6	226.865	674	2311	0	1637	-674	-2311	N	N
2012-06-08	Am	4	27	6	226.865	674	2621	0	1947	-674	-2621	N	N
2012-06-08	Am	4	28	6	226.865	674	2751	0	2077	-674	-2751	N	N
2012-06-08	Am	4	29	6	226.865	674	2281	0	1607	-674	-2281	N	N
2012-06-08	Am	4	30	6	226.865	674	1710	3061	1036	2387	1351	Y	N
2012-06-08	Am	4	31	6	226.865	674	2311	0	1637	-674	-2311	N	N
2012-06-08	Am	4	32	6	226.865	674	2821	0	2147	-674	-2821	N	N
2012-06-08	Am	4	33	6	226.865	674	2986	0	2312	-674	-2986	N	N
2012-06-08	Am	4	34	6	226.865	674	2806	0	2132	-674	-2806	N	N
2012-06-08	Am	4	35	6	226.865	674	2269	0	1595	-674	-2269	N	N
2012-06-08	Am	4	36	6	226.865	674	2311	0	1637	-674	-2311	N	N
2012-06-08	Am	4	37	6	226.865	674	2711	0	2037	-674	-2711	N	N
2012-06-08	Am	4	38	6	226.865	674	1870	3066	1196	2392	1196	Y	N
2012-06-08	Am	4	39	6	226.865	674	2496	0	1822	-674	-2496	N	N
2012-06-08	Am	4	40	6	226.865	674	1800	1910	1126	1236	110	N	Y
2012-06-08	Am	4	41	6	226.865	674	3101	0	2427	-674	-3101	N	N
2012-06-08	Am	4	42	6	226.865	674	2115	3221	1441	2547	1106	Y	N
2012-06-08	Am	4	43	6	226.865	674	2441	0	1767	-674	-2441	N	N
2012-06-08	Am	4	44	6	226.865	674	2111	3471	1437	2797	1360	Y	N
2012-06-08	Am	4	45	6	226.865	674	2396	3276	1722	2602	880	Y	N
2012-06-08	Am	4	46	6	226.865	674	2951	0	2277	-674	-2951	N	N
2012-06-08	Am	4	47	6	226.865	674	2966	0	2292	-674	-2966	N	N
2012-06-08	Am	4	48	6	226.865	674	2411	3536	1737	2862	1125	Y	N
2012-06-08	Am	4	49	6	226.865	674	2846	0	2172	-674	-2846	N	N
2012-06-08	Am	4	50	6	226.865	674	1625	3066	951	2392	1441	Y	N
2012-06-08	Am	4	51	6	226.865	674	1695	2826	1021	2152	1131	Y	N
2012-06-08	Am	4	52	6	226.865	674	2861	0	2187	-674	-2861	N	N
2012-06-08	Am	4	53	6	226.865	674	2581	0	1907	-674	-2581	N	N
2012-06-08	Am	4	54	6	226.865	674	1835	2986	1161	2312	1151	Y	N
2012-06-08	Am	4	55	6	226.865	674	1840	3021	1166	2347	1181	Y	N
2012-06-08	Am	4	56	6	226.865	674	1890	3011	1216	2337	1121	Y	N
2012-06-08	Am	4	57	6	226.865	674	1815	1835	1141	1161	20	N	Y
2012-06-08	Am	4	58	6	226.865	674	1880	3096	1206	2422	1216	Y	N
2012-06-08	Am	4	59	6	226.865	674	2240	3241	1566	2567	1001	Y	N
2012-06-08	Am	4	60	6	226.865	674	2456	2566	1782	1892	110	N	Y
2012-06-08	Am	5	1	5	254.34	767	2403	3343	1636	2576	940	Y	N
2012-06-08	Am	5	2	5	254.34	767	1888	3023	1121	2256	1135	Y	N
2012-06-08	Am	5	3	5	254.34	767	2528	3543	1761	2776	1015	Y	N
2012-06-08	Am	5	4	5	254.34	767	2593	3348	1826	2581	755	Y	N
2012-06-08	Am	5	5	5	254.34	767	3058	0	2291	-767	-3058	N	N
2012-06-08	Am	5	6	5	254.34	767	2903	0	2136	-767	-2903	N	N
2012-06-08	Am	5	7	5	254.34	767	1533	3023	766	2256	1490	Y	N
2012-06-08	Am	5	8	5	254.34	767	0	0	-767	-767	0	NN	NN
2012-06-08	Am	5	9	5	254.34	767	1638	3633	871	2866	1995	Y	N
2012-06-08	Am	5	10	5	254.34	767	2063	2073	1296	1306	10	N	Y
2012-06-08	Am	5	11	5	254.34	767	3108	0	2341	-767	-3108	N	N
2012-06-08	Am	5	12	5	254.34	767	3018	0	2251	-767	-3018	N	N
2012-06-08	Am	5	13	5	254.34	767	2383	3623	1616	2856	1240	Y	N
2012-06-08	Am	5	14	5	254.34	767	2848	0	2081	-767	-2848	N	N
2012-06-08	Am	5	15	5	254.34	767	1658	2728	891	1961	1070	Y	N
2012-06-08	Am	5	16	5	254.34	767	2633	0	1866	-767	-2633	N	N
2012-06-08	Am	5	17	5	254.34	767	1268	2588	501	1821	1320	Y	N
2012-06-08	Am	5	18	5	254.34	767	3183	0	2416	-767	-3183	N	N
2012-06-08	Am	5	19	5	254.34	767	1503	2883	736	2116	1380	Y	N
2012-06-08	Am	5	20	5	254.34	767	3168	0	2401	-767	-3168	N	N
2012-06-08	Am	5	21	5	254.34	767	3638	0	2871	-767	-3638	N	N
2012-06-08	Am	5	22	5	254.34	767	3108	0	2341	-767	-3108	N	N
2012-06-08	Am	5	23	5	254.34	767	2038	3233	1271	2466	1195	Y	N
2012-06-08	Am	5	24	5	254.34	767	2863	0	2096	-767	-2863	N	N
2012-06-08	Am	5	25	5	254.34	767	1833	0	1066	-767	-1833	N	N
2012-06-08	Am	5	26	5	254.34	767	2733	3518	1966	2751	785	Y	N
2012-06-08	Am	5	27	5	254.34	767	3173	0	2406	-767	-3173	N	N
2012-06-08	Am	5	28	5	254.34	767	2098	0	1331	-767	-2098	N	N
2012-06-08	Am	5	29	5	254.34	767	2233	2268	1466	1501	35	N	Y
2012-06-08	Am	5	30	5	254.34	767	2588	3318	1821	2551	730	Y	N
2012-06-08	Am	5	31	5	254.34	767	2958	0	2191	-767	-2958	N	N
2012-06-08	Am	5	32	5	254.34	767	3078	0	2311	-767	-3078	N	N
2012-06-08	Am	5	33	5	254.34	767	2028	2858	1261	2091	830	Y	N
2012-06-08	Am	5	34	5	254.34	767	2923	0	2156	-767	-2923	N	N
2012-06-08	Am	5	35	5	254.34	767	3423	0	2656	-767	-3423	N	N
2012-06-08	Am	5	36	5	254.34	767	1853	3408	1086	2641	1555	Y	N
2012-06-08	Am	5	37	5	254.34	767	1933	3433	1166	2666	1500	Y	N
2012-06-08	Am	5	38	5	254.34	767	0	0	-767	-767	0	NN	NN
2012-06-08	Am	5	39	5	254.34	767	1923	2753	1156	1986	830	Y	N
2012-06-08	Am	5	40	5	254.34	767	1633	3038	866	2271	1405	Y	N
2012-06-08	Am	5	41	5	254.34	767	1843	2853	1076	2086	1010	Y	N
2012-06-08	Am	5	42	5	254.34	767	3083	0	2316	-767	-3083	N	N
2012-06-08	Am	5	43	5	254.34	767	1499	3298	732	2531	1799	Y	N
2012-06-08	Am	5	44	5	254.34	767	2958	0	2191	-767	-2958	N	N
2012-06-08	Am	5	45	5	254.34	767	2918	0	2151	-767	-2918	N	N
2012-06-08	Am	5	46	5	254.34	767	3458	0	2691	-767	-3458	N	N
2012-06-08	Am	5	47	5	254.34	767	2448	3419	1681	2652	971	Y	N
2012-06-08	Am	5	48	5	254.34	767	2243	2993	1476	2226	750	Y	N
2012-06-08	Am	5	49	5	254.34	767	1943	3058	1176	2291	1115	Y	N
2012-06-08	Am	5	50	5	254.34	767	2883	0	2116	-767	-2883	N	N
2012-06-08	Am	5	51	5	254.34	767	2328	3568	1561	2801	1240	Y	N
2012-06-08	Am	5	52	5	254.34	767	1403	2573	636	1806	1170	Y	N
2012-06-08	Am	5	53	5	254.34	767	2758	0	1991	-767	-2758	N	N
2012-06-08	Am	5	54	5	254.34	767	1933	3093	1166	2326	1160	Y	N
2012-06-08	Am	5	55	5	254.34	767	3273	0	2506	-767	-3273	N	N
2012-06-08	Am	5	56	5	254.34	767	1383	2463	616	1696	1080	Y	N
2012-06-08	Am	5	57	5	254.34	767	1623	3042	856	2275	1419	Y	N
2012-06-08	Am	5	58	5	254.34	767	1603	2433	836	1666	830	Y	N
2012-06-08	Am	5	59	5	254.34	767	1948	3223	1181	2456	1275	Y	N
2012-06-08	Am	5	60	5	254.34	767	1858	2768	1091	2001	910	Y	N
2012-06-08	Am	6	1	4	314	777	2343	3138	1566	2361	795	Y	N
2012-06-08	Am	6	2	4	314	777	3128	0	2351	-777	-3128	N	N
2012-06-08	Am	6	3	4	314	777	1563	2958	786	2181	1395	Y	N
2012-06-08	Am	6	4	4	314	777	1883	2643	1106	1866	760	Y	N
2012-06-08	Am	6	5	4	314	777	2233	3048	1456	2271	815	Y	N
2012-06-08	Am	6	6	4	314	777	1753	2628	976	1851	875	Y	N
2012-06-08	Am	6	7	4	314	777	2443	2998	1666	2221	555	Y	N
2012-06-08	Am	6	8	4	314	777	1228	2778	451	2001	1550	Y	N
2012-06-08	Am	6	9	4	314	777	2123	2203	1346	1426	80	N	Y
2012-06-08	Am	6	10	4	314	777	1543	2633	766	1856	1090	Y	N
2012-06-08	Am	6	11	4	314	777	2248	2918	1471	2141	670	Y	N
2012-06-08	Am	6	12	4	314	777	2693	3363	1916	2586	670	Y	N
2012-06-08	Am	6	13	4	314	777	1808	2603	1031	1826	795	Y	N
2012-06-08	Am	6	14	4	314	777	1783	2773	1006	1996	990	Y	N
2012-06-08	Am	6	15	4	314	777	1848	2548	1071	1771	700	Y	N
2012-06-08	Am	6	16	4	314	777	1778	2488	1001	1711	710	Y	N
2012-06-08	Am	6	17	4	314	777	1688	2528	911	1751	840	Y	N
2012-06-08	Am	6	18	4	314	777	2208	2223	1431	1446	15	N	Y
2012-06-08	Am	6	19	4	314	777	1968	2913	1191	2136	945	Y	N
2012-06-08	Am	6	20	4	314	777	1748	2473	971	1696	725	Y	N
2012-06-08	Am	6	21	4	314	777	1713	2318	936	1541	605	Y	N
2012-06-08	Am	6	22	4	314	777	1608	2793	831	2016	1185	Y	N
2012-06-08	Am	6	23	4	314	777	1778	2443	1001	1666	665	Y	N
2012-06-08	Am	6	24	4	314	777	1468	2203	691	1426	735	Y	N
2012-06-08	Am	6	25	4	314	777	1478	2303	701	1526	825	Y	N
2012-06-08	Am	6	26	4	314	777	0	0	-777	-777	0	NN	NN
2012-06-08	Am	6	27	4	314	777	1348	2563	571	1786	1215	Y	N
2012-06-08	Am	6	28	4	314	777	3013	3548	2236	2771	535	Y	N
2012-06-08	Am	6	29	4	314	777	2183	2553	1406	1776	370	Y	N
2012-06-08	Am	6	30	4	314	777	1348	2293	571	1516	945	Y	N
2012-06-08	Am	6	31	4	314	777	2183	2978	1406	2201	795	Y	N
2012-06-08	Am	6	32	4	314	777	2518	3073	1741	2296	555	Y	N
2012-06-08	Am	6	33	4	314	777	3083	0	2306	-777	-3083	N	N
2012-06-08	Am	6	34	4	314	777	1948	2638	1171	1861	690	Y	N
2012-06-08	Am	6	35	4	314	777	1523	1978	746	1201	455	Y	N
2012-06-08	Am	6	36	4	314	777	1538	2398	761	1621	860	Y	N
2012-06-08	Am	6	37	4	314	777	2293	3003	1516	2226	710	Y	N
2012-06-08	Am	6	38	4	314	777	2023	2578	1246	1801	555	Y	N
2012-06-08	Am	6	39	4	314	777	1578	2303	801	1526	725	Y	N
2012-06-08	Am	6	40	4	314	777	1883	2433	1106	1656	550	Y	N
2012-06-08	Am	6	41	4	314	777	1473	1583	696	806	110	N	Y
2012-06-08	Am	6	42	4	314	777	1563	2383	786	1606	820	Y	N
2012-06-08	Am	6	43	4	314	777	1623	1668	846	891	45	N	Y
2012-06-08	Am	6	44	4	314	777	1983	2843	1206	2066	860	Y	N
2012-06-08	Am	6	45	4	314	777	1528	2323	751	1546	795	Y	N
2012-06-08	Am	6	46	4	314	777	2278	3018	1501	2241	740	Y	N
2012-06-08	Am	6	47	4	314	777	2268	2278	1491	1501	10	N	Y
2012-06-08	Am	6	48	4	314	777	2008	2108	1231	1331	100	N	Y
2012-06-08	Am	6	49	4	314	777	1713	2318	936	1541	605	Y	N
2012-06-08	Am	6	50	4	314	777	2013	2463	1236	1686	450	Y	N
2012-06-08	Am	6	51	4	314	777	1338	1993	561	1216	655	Y	N
2012-06-08	Am	6	52	4	314	777	2588	2843	1811	2066	255	Y	N
2012-06-08	Am	6	53	4	314	777	1703	2183	926	1406	480	Y	N
2012-06-08	Am	6	54	4	314	777	1678	0	901	-777	-1678	N	N
2012-06-08	Am	6	55	4	314	777	2383	3298	1606	2521	915	Y	N
2012-06-08	Am	6	56	4	314	777	1513	2483	736	1706	970	Y	N
2012-06-08	Am	6	57	4	314	777	2318	2738	1541	1961	420	Y	N
2012-06-08	Am	6	58	4	314	777	1683	2573	906	1796	890	Y	N
2012-06-08	Am	6	59	4	314	777	1373	1983	596	1206	610	Y	N
2012-06-08	Am	6	60	4	314	777	2388	2893	1611	2116	505	Y	N
2012-06-10	Am	7	1	3	415.265	823	1828	3403	1005	2580	1575	Y	N
2012-06-10	Am	7	2	3	415.265	823	2033	2728	1210	1905	695	Y	N
2012-06-10	Am	7	3	3	415.265	823	1913	3393	1090	2570	1480	Y	N
2012-06-10	Am	7	4	3	415.265	823	1608	0	785	-823	-1608	N	N
2012-06-10	Am	7	5	3	415.265	823	1203	0	380	-823	-1203	N	N
2012-06-10	Am	7	6	3	415.265	823	1433	0	610	-823	-1433	N	N
2012-06-10	Am	7	7	3	415.265	823	1933	3208	1110	2385	1275	Y	N
2012-06-10	Am	7	8	3	415.265	823	1518	3178	695	2355	1660	Y	N
2012-06-10	Am	7	9	3	415.265	823	1958	2038	1135	1215	80	N	Y
2012-06-10	Am	7	10	3	415.265	823	1668	1798	845	975	130	N	Y
2012-06-10	Am	7	11	3	415.265	823	2068	2988	1245	2165	920	Y	N
2012-06-10	Am	7	12	3	415.265	823	1118	0	295	-823	-1118	N	N
2012-06-10	Am	7	13	3	415.265	823	1518	2183	695	1360	665	N	Y
2012-06-10	Am	7	14	3	415.265	823	1443	2538	620	1715	1095	N	Y
2012-06-10	Am	7	15	3	415.265	823	1258	1373	435	550	115	N	Y
2012-06-10	Am	7	16	3	415.265	823	1543	0	720	-823	-1543	N	N
2012-06-10	Am	7	17	3	415.265	823	2703	0	1880	-823	-2703	N	N
2012-06-10	Am	7	18	3	415.265	823	2703	0	1880	-823	-2703	N	N
2012-06-10	Am	7	19	3	415.265	823	1113	1998	290	1175	885	Y	N
2012-06-10	Am	7	20	3	415.265	823	1373	0	550	-823	-1373	N	N
2012-06-10	Am	7	21	3	415.265	823	1348	2253	525	1430	905	Y	N
2012-06-10	Am	7	22	3	415.265	823	3208	0	2385	-823	-3208	N	N
2012-06-10	Am	7	23	3	415.265	823	2118	0	1295	-823	-2118	N	N
2012-06-10	Am	7	24	3	415.265	823	1353	1938	530	1115	585	Y	N
2012-06-10	Am	7	25	3	415.265	823	1393	1843	570	1020	450	N	Y
2012-06-10	Am	7	26	3	415.265	823	0	0	-823	-823	0	NN	NN
2012-06-10	Am	7	27	3	415.265	823	1503	2888	680	2065	1385	Y	N
2012-06-10	Am	7	28	3	415.265	823	1393	2238	570	1415	845	Y	N
2012-06-10	Am	7	29	3	415.265	823	1543	2663	720	1840	1120	Y	N
2012-06-10	Am	7	30	3	415.265	823	1538	2478	715	1655	940	Y	N
2012-06-10	Am	7	31	3	415.265	823	1558	2418	735	1595	860	Y	N
2012-06-10	Am	7	32	3	415.265	823	1983	1453	1160	630	-530	Y	N
2012-06-10	Am	7	33	3	415.265	823	1188	2423	365	1600	1235	Y	N
2012-06-10	Am	7	34	3	415.265	823	1263	1858	440	1035	595	N	Y
2012-06-10	Am	7	35	3	415.265	823	1313	1948	490	1125	635	Y	N
2012-06-10	Am	7	36	3	415.265	823	2708	2778	1885	1955	70	N	Y
2012-06-10	Am	7	37	3	415.265	823	1283	2778	460	1955	1495	Y	N
2012-06-10	Am	7	38	3	415.265	823	2148	3403	1325	2580	1255	Y	N
2012-06-10	Am	7	39	3	415.265	823	1998	2998	1175	2175	1000	Y	N
2012-06-10	Am	7	40	3	415.265	823	1773	2898	950	2075	1125	Y	N
2012-06-10	Am	7	41	3	415.265	823	1258	2148	435	1325	890	Y	N
2012-06-10	Am	7	42	3	415.265	823	1458	2523	635	1700	1065	Y	N
2012-06-10	Am	7	43	3	415.265	823	1248	1253	425	430	5	N	Y
2012-06-10	Am	7	44	3	415.265	823	2503	3368	1680	2545	865	Y	N
2012-06-10	Am	7	45	3	415.265	823	1218	2888	395	2065	1670	Y	N
2012-06-10	Am	7	46	3	415.265	823	1343	2738	520	1915	1395	Y	N
2012-06-10	Am	7	47	3	415.265	823	1368	0	545	-823	-1368	N	N
2012-06-10	Am	7	48	3	415.265	823	1778	0	955	-823	-1778	N	N
2012-06-10	Am	7	49	3	415.265	823	1893	1923	1070	1100	30	N	Y
2012-06-10	Am	7	50	3	415.265	823	1783	2893	960	2070	1110	Y	N
2012-06-10	Am	7	51	3	415.265	823	2128	2243	1305	1420	115	N	Y
2012-06-10	Am	7	52	3	415.265	823	2118	2843	1295	2020	725	Y	N
2012-06-10	Am	7	53	3	415.265	823	2028	2778	1205	1955	750	Y	N
2012-06-10	Am	7	54	3	415.265	823	2473	0	1650	-823	-2473	N	N
2012-06-10	Am	7	55	3	415.265	823	1378	3253	555	2430	1875	Y	N
2012-06-10	Am	7	56	3	415.265	823	2573	0	1750	-823	-2573	N	N
2012-06-10	Am	7	57	3	415.265	823	1843	2258	1020	1435	415	N	Y
2012-06-10	Am	7	58	3	415.265	823	1658	2823	835	2000	1165	Y	N
2012-06-10	Am	7	59	3	415.265	823	3098	0	2275	-823	-3098	N	N
2012-06-10	Am	7	60	3	415.265	823	1468	2533	645	1710	1065	Y	N
2012-06-10	Am	8	1	2	530	834	2860	3490	2026	2656	630	Y	N
2012-06-10	Am	8	2	2	530	834	1300	2330	466	1496	1030	Y	N
2012-06-10	Am	8	3	2	530	834	2235	2845	1401	2011	610	Y	N
2012-06-10	Am	8	4	2	530	834	1230	2540	396	1706	1310	Y	N
2012-06-10	Am	8	5	2	530	834	965	1850	131	1016	885	Y	N
2012-06-10	Am	8	6	2	530	834	1160	1380	326	546	220	N	Y
2012-06-10	Am	8	7	2	530	834	1290	2005	456	1171	715	Y	N
2012-06-10	Am	8	8	2	530	834	1240	1775	406	941	535	N	Y
2012-06-10	Am	8	9	2	530	834	1468	2100	634	1266	632	Y	N
2012-06-10	Am	8	10	2	530	834	2275	3015	1441	2181	740	Y	N
2012-06-10	Am	8	11	2	530	834	1765	0	931	-834	-1765	N	N
2012-06-10	Am	8	12	2	530	834	1355	1400	521	566	45	N	Y
2012-06-10	Am	8	13	2	530	834	1840	2705	1006	1871	865	Y	N
2012-06-10	Am	8	14	2	530	834	1470	2220	636	1386	750	Y	N
2012-06-10	Am	8	15	2	530	834	1830	2415	996	1581	585	Y	N
2012-06-10	Am	8	16	2	530	834	1395	3050	561	2216	1655	Y	N
2012-06-10	Am	8	17	2	530	834	1545	2210	711	1376	665	Y	N
2012-06-10	Am	8	18	2	530	834	1285	1790	451	956	505	N	Y
2012-06-10	Am	8	19	2	530	834	1315	2185	481	1351	870	Y	N
2012-06-10	Am	8	20	2	530	834	1625	2055	791	1221	430	Y	N
2012-06-10	Am	8	21	2	530	834	1475	2035	641	1201	560	Y	N
2012-06-10	Am	8	22	2	530	834	1405	2115	571	1281	710	Y	N
2012-06-10	Am	8	23	2	530	834	1130	1605	296	771	475	N	Y
2012-06-10	Am	8	24	2	530	834	1260	1455	426	621	195	N	Y
2012-06-10	Am	8	25	2	530	834	1535	2335	701	1501	800	Y	N
2012-06-10	Am	8	26	2	530	834	1030	3675	196	2841	2645	Y	N
2012-06-10	Am	8	27	2	530	834	1995	2940	1161	2106	945	Y	N
2012-06-10	Am	8	28	2	530	834	1745	2290	911	1456	545	Y	N
2012-06-10	Am	8	29	2	530	834	1405	2795	571	1961	1390	Y	N
2012-06-10	Am	8	30	2	530	834	1170	2510	336	1676	1340	Y	N
2012-06-10	Am	8	31	2	530	834	1875	3135	1041	2301	1260	Y	N
2012-06-10	Am	8	32	2	530	834	1185	1310	351	476	125	N	Y
2012-06-10	Am	8	33	2	530	834	1230	1310	396	476	80	N	Y
2012-06-10	Am	8	34	2	530	834	1745	2530	911	1696	785	Y	N
2012-06-10	Am	8	35	2	530	834	2535	3100	1701	2266	565	Y	N
2012-06-10	Am	8	36	2	530	834	1385	2050	551	1216	665	Y	N
2012-06-10	Am	8	37	2	530	834	1375	2130	541	1296	755	Y	N
2012-06-10	Am	8	38	2	530	834	1505	1820	671	986	315	N	Y
2012-06-10	Am	8	39	2	530	834	1830	0	996	-834	-1830	N	N
2012-06-10	Am	8	40	2	530	834	1100	3290	266	2456	2190	Y	N
2012-06-10	Am	8	41	2	530	834	1540	1765	706	931	225	N	Y
2012-06-10	Am	8	42	2	530	834	2110	2140	1276	1306	30	N	Y
2012-06-10	Am	8	43	2	530	834	1295	2285	461	1451	990	Y	N
2012-06-10	Am	8	44	2	530	834	1690	2710	856	1876	1020	Y	N
2012-06-10	Am	8	45	2	530	834	1430	3095	596	2261	1665	Y	N
2012-06-10	Am	8	46	2	530	834	1655	2870	821	2036	1215	Y	N
2012-06-10	Am	8	47	2	530	834	2115	2575	1281	1741	460	Y	N
2012-06-10	Am	8	48	2	530	834	1480	2500	646	1666	1020	Y	N
2012-06-10	Am	8	49	2	530	834	1180	1460	346	626	280	N	Y
2012-06-10	Am	8	50	2	530	834	1330	2795	496	1961	1465	Y	N
2012-06-10	Am	8	51	2	530	834	1705	2225	871	1391	520	Y	N
2012-06-10	Am	8	52	2	530	834	1600	2200	766	1366	600	Y	N
2012-06-10	Am	8	53	2	530	834	2320	2820	1486	1986	500	Y	N
2012-06-10	Am	8	54	2	530	834	1250	1545	416	711	295	N	Y
2012-06-10	Am	8	55	2	530	834	1910	2555	1076	1721	645	Y	N
2012-06-10	Am	8	56	2	530	834	1035	0	201	-834	-1035	N	N
2012-06-10	Am	8	57	2	530	834	1050	1685	216	851	635	N	Y
2012-06-10	Am	8	58	2	530	834	1745	2160	911	1326	415	Y	N
2012-06-10	Am	8	59	2	530	834	1640	2745	806	1911	1105	Y	N
2012-06-10	Am	8	60	2	530	834	1235	1835	401	1001	600	Y	N
2012-06-10	Am	9	1	1	803.84	822	1053	0	231	-822	-1053	N	N
2012-06-10	Am	9	2	1	803.84	822	1218	3393	396	2571	2175	Y	N
2012-06-10	Am	9	3	1	803.84	822	2178	2893	1356	2071	715	Y	N
2012-06-10	Am	9	4	1	803.84	822	1688	2158	866	1336	470	Y	N
2012-06-10	Am	9	5	1	803.84	822	1458	2693	636	1871	1235	Y	N
2012-06-10	Am	9	6	1	803.84	822	2453	2758	1631	1936	305	Y	N
2012-06-10	Am	9	7	1	803.84	822	1098	1818	276	996	720	Y	N
2012-06-10	Am	9	8	1	803.84	822	1398	1398	576	576	0	N	Y
2012-06-10	Am	9	9	1	803.84	822	1138	1238	316	416	100	N	Y
2012-06-10	Am	9	10	1	803.84	822	1098	1538	276	716	440	Y	N
2012-06-10	Am	9	11	1	803.84	822	1643	2053	821	1231	410	Y	N
2012-06-10	Am	9	12	1	803.84	822	1248	1783	426	961	535	Y	N
2012-06-10	Am	9	13	1	803.84	822	1228	2038	406	1216	810	Y	N
2012-06-10	Am	9	14	1	803.84	822	1163	1373	341	551	210	N	Y
2012-06-10	Am	9	15	1	803.84	822	1178	1213	356	391	35	N	Y
2012-06-10	Am	9	16	1	803.84	822	1223	2713	401	1891	1490	Y	N
2012-06-10	Am	9	17	1	803.84	822	1533	2553	711	1731	1020	Y	N
2012-06-10	Am	9	18	1	803.84	822	1433	2573	611	1751	1140	Y	N
2012-06-10	Am	9	19	1	803.84	822	1223	3403	401	2581	2180	Y	N
2012-06-10	Am	9	20	1	803.84	822	1078	1098	256	276	20	N	Y
2012-06-10	Am	9	21	1	803.84	822	1188	2543	366	1721	1355	Y	N
2012-06-10	Am	9	22	1	803.84	822	1173	3383	351	2561	2210	Y	N
2012-06-10	Am	9	23	1	803.84	822	1378	2673	556	1851	1295	Y	N
2012-06-10	Am	9	24	1	803.84	822	1768	2108	946	1286	340	Y	N
2012-06-10	Am	9	25	1	803.84	822	1588	2523	766	1701	935	Y	N
2012-06-10	Am	9	26	1	803.84	822	1688	2318	866	1496	630	Y	N
2012-06-10	Am	9	27	1	803.84	822	1138	3013	316	2191	1875	Y	N
2012-06-10	Am	9	28	1	803.84	822	1198	2108	376	1286	910	Y	N
2012-06-10	Am	9	29	1	803.84	822	1848	2508	1026	1686	660	Y	N
2012-06-10	Am	9	30	1	803.84	822	1323	2253	501	1431	930	Y	N
2012-06-13	Am	9	31	1	803.84	1049	1474	1629	425	580	155	N	Y
2012-06-13	Am	9	32	1	803.84	1049	1584	1739	535	690	155	N	Y
2012-06-13	Am	9	33	1	803.84	1049	1794	2309	745	1260	515	N	Y
2012-06-13	Am	9	34	1	803.84	1049	1599	2234	550	1185	635	N	Y
2012-06-13	Am	9	35	1	803.84	1049	1494	3284	445	2235	1790	Y	N
2012-06-13	Am	9	36	1	803.84	1049	1424	2494	375	1445	1070	Y	N
2012-06-13	Am	9	37	1	803.84	1049	1874	2374	825	1325	500	N	Y
2012-06-13	Am	9	38	1	803.84	1049	2499	3409	1450	2360	910	Y	N
2012-06-13	Am	9	39	1	803.84	1049	1449	1794	400	745	345	N	Y
2012-06-13	Am	9	40	1	803.84	1049	1539	2004	490	955	465	N	Y
2012-06-13	Am	9	41	1	803.84	1049	2099	2494	1050	1445	395	N	Y
2012-06-13	Am	9	42	1	803.84	1049	1524	1629	475	580	105	N	Y
2012-06-13	Am	9	43	1	803.84	1049	1644	1804	595	755	160	N	Y
2012-06-13	Am	9	44	1	803.84	1049	1379	1479	330	430	100	N	Y
2012-06-13	Am	9	45	1	803.84	1049	1444	1849	395	800	405	Y	N
2012-06-13	Am	9	46	1	803.84	1049	1524	1929	475	880	405	N	Y
2012-06-13	Am	9	47	1	803.84	1049	1749	1889	700	840	140	N	Y
2012-06-13	Am	9	48	1	803.84	1049	1589	1619	540	570	30	N	Y
2012-06-13	Am	9	49	1	803.84	1049	1694	1794	645	745	100	N	Y
2012-06-13	Am	9	50	1	803.84	1049	1519	1779	470	730	260	N	Y
2012-06-13	Am	9	51	1	803.84	1049	1284	1684	235	635	400	Y	N
2012-06-13	Am	9	52	1	803.84	1049	1604	1869	555	820	265	N	Y
2012-06-13	Am	9	53	1	803.84	1049	1569	1904	520	855	335	Y	N
2012-06-13	Am	9	54	1	803.84	1049	1434	2379	385	1330	945	N	Y
2012-06-13	Am	9	55	1	803.84	1049	1454	1574	405	525	120	N	Y
2012-06-13	Am	9	56	1	803.84	1049	1349	1629	300	580	280	N	Y
2012-06-13	Am	9	57	1	803.84	1049	1929	2059	880	1010	130	N	Y
2012-06-13	Am	9	58	1	803.84	1049	1644	1939	595	890	295	N	Y
2012-06-13	Am	9	59	1	803.84	1049	1524	2724	475	1675	1200	Y	N
2012-06-13	Am	9	60	1	803.84	1049	1544	2024	495	975	480	N	Y
2012-06-13	Am	10	1	0	1256	961	3487	0	2526	-961	-3487	N	N
2012-06-13	Am	10	2	0	1256	961	1162	1542	201	581	380	Y	N
2012-06-13	Am	10	3	0	1256	961	1262	2142	301	1181	880	Y	N
2012-06-13	Am	10	4	0	1256	961	1612	0	651	-961	-1612	N	N
2012-06-13	Am	10	5	0	1256	961	1422	1792	461	831	370	Y	N
2012-06-13	Am	10	6	0	1256	961	1377	2112	416	1151	735	Y	N
2012-06-13	Am	10	7	0	1256	961	1847	1857	886	896	10	N	Y
2012-06-13	Am	10	8	0	1256	961	1362	1927	401	966	565	Y	N
2012-06-13	Am	10	9	0	1256	961	1322	1707	361	746	385	Y	N
2012-06-13	Am	10	10	0	1256	961	1277	1712	316	751	435	Y	N
2012-06-13	Am	10	11	0	1256	961	1932	2197	971	1236	265	Y	N
2012-06-13	Am	10	12	0	1256	961	1332	1552	371	591	220	N	Y
2012-06-13	Am	10	13	0	1256	961	1237	1477	276	516	240	Y	N
2012-06-13	Am	10	14	0	1256	961	1417	1602	456	641	185	N	Y
2012-06-13	Am	10	15	0	1256	961	1462	1847	501	886	385	N	Y
2012-06-13	Am	10	16	0	1256	961	1767	2207	806	1246	440	N	Y
2012-06-13	Am	10	17	0	1256	961	1787	1937	826	976	150	N	Y
2012-06-13	Am	10	18	0	1256	961	1372	1817	411	856	445	Y	N
2012-06-13	Am	10	19	0	1256	961	1342	1672	381	711	330	N	Y
2012-06-13	Am	10	20	0	1256	961	1522	1972	561	1011	450	Y	N
2012-06-13	Am	10	21	0	1256	961	1247	1482	286	521	235	Y	N
2012-06-13	Am	10	22	0	1256	961	1212	1222	251	261	10	N	Y
2012-06-13	Am	10	23	0	1256	961	1347	1487	386	526	140	Y	N
2012-06-13	Am	10	24	0	1256	961	1527	1767	566	806	240	N	Y
2012-06-13	Am	10	25	0	1256	961	1742	2962	781	2001	1220	Y	N
2012-06-13	Am	10	26	0	1256	961	1417	1692	456	731	275	N	Y
2012-06-13	Am	10	27	0	1256	961	1367	1957	406	996	590	N	Y
2012-06-13	Am	10	28	0	1256	961	1362	1672	401	711	310	Y	N
2012-06-13	Am	10	29	0	1256	961	1657	2357	696	1396	700	Y	N
2012-06-13	Am	10	30	0	1256	961	1482	1612	521	651	130	N	Y
2012-06-13	Am	10	31	0	1256	961	1367	1522	406	561	155	N	Y
2012-06-13	Am	10	32	0	1256	961	1342	1437	381	476	95	N	Y
2012-06-13	Am	10	33	0	1256	961	1777	0	816	-961	-1777	N	N
2012-06-13	Am	10	34	0	1256	961	1357	1397	396	436	40	N	Y
2012-06-13	Am	10	35	0	1256	961	1367	1492	406	531	125	N	Y
2012-06-13	Am	10	36	0	1256	961	1312	1467	351	506	155	N	Y
2012-06-13	Am	10	37	0	1256	961	1997	2137	1036	1176	140	N	Y
2012-06-13	Am	10	38	0	1256	961	1247	1447	286	486	200	N	Y
2012-06-13	Am	10	39	0	1256	961	2267	2517	1306	1556	250	Y	N
2012-06-13	Am	10	40	0	1256	961	1432	1662	471	701	230	N	Y
2012-06-13	Am	10	41	0	1256	961	1192	1277	231	316	85	N	Y
2012-06-13	Am	10	42	0	1256	961	1237	1632	276	671	395	Y	N
2012-06-13	Am	10	43	0	1256	961	1377	1387	416	426	10	N	Y
2012-06-13	Am	10	44	0	1256	961	1532	1572	571	611	40	N	Y
2012-06-13	Am	10	45	0	1256	961	2282	2562	1321	1601	280	N	Y
2012-06-13	Am	10	46	0	1256	961	1382	1672	421	711	290	N	Y
2012-06-13	Am	10	47	0	1256	961	1217	1547	256	586	330	Y	N
2012-06-13	Am	10	48	0	1256	961	1267	1782	306	821	515	Y	N
2012-06-13	Am	10	49	0	1256	961	1212	1382	251	421	170	N	Y
2012-06-13	Am	10	50	0	1256	961	1512	1712	551	751	200	N	Y
2012-06-13	Am	10	51	0	1256	961	1427	2137	466	1176	710	Y	N
2012-06-13	Am	10	52	0	1256	961	1242	1742	281	781	500	Y	N
2012-06-13	Am	10	53	0	1256	961	1327	1327	366	366	0	N	Y
2012-06-13	Am	10	54	0	1256	961	1282	1372	321	411	90	N	Y
2012-06-13	Am	10	55	0	1256	961	1532	1657	571	696	125	N	Y
2012-06-13	Am	10	56	0	1256	961	1192	1357	231	396	165	N	Y
2012-06-13	Am	10	57	0	1256	961	1212	1772	251	811	560	Y	N
2012-06-13	Am	10	58	0	1256	961	1622	1982	661	1021	360	Y	N
2012-06-13	Am	10	59	0	1256	961	1452	1492	491	531	40	N	Y
2012-06-13	Am	10	60	0	1256	961	1592	1897	631	936	305	N	Y
